# Supplementary material for: GJB6 missense variant in a Labrador Retriever with paw pad hyperkeratosis
Source: Anim Genet. 2026 Jan 27;57(1):e70075. doi: 10.1002/age.70075 (PMC12848476; doi:10.1002/age.70075)
Supplement: Supplementary file 1 — Table S1: [file AGE-57-0-s003.xlsx]

## Sheet: Sheet1
Table S1. 68 candidate genes for palmoplantar keratoderma (in humans) or paw pad hyperkeratosis (in quadruped animals). Table modified from the panel for Palmoplantar Keratoderma available under: https://panelapp.genomicsengland.co.uk/panels/556/ (accessed 08. Aug. 2025), the information provided in: Hereditary palmoplantar keratodermas. Part I. Non-syndromic palmoplantar keratodermas: classifica…
Gene	Full Name	Phenotype	Mode of Inheritance	OMIM number	OMIA number
AAGAB	alpha and gamma adaptin binding protein	Palmoplantar keratoderma	AD	614888
ABCA12	ATP binding cassette subfamily A member 12	autosomal recessive congenital ichthyosis; Harlequin ichthyosis	AR	607800
ABHD5	abhydrolase domain containing 5, lysophosphatidic acid acyltransferase	Chanarin-Dorfman syndrome	AR	604780	002368
ALDH3A2	aldehyde dehydrogenase 3 family member A2	Sjogren-Larsson syndrome,	AR	609523	002956
ALOX12B	arachidonate 12-lipoxygenase, 12R type	Autosomal recessive congenital ichthyosis	AR	603741
ALOXE3	arachidonate epidermal lipoxygenase 3	Autosomal recessive congenital ichthyosis	AR	607206
AP1S1	adaptor related protein complex 1 subunit sigma 1	MEDNIK syndrome	AR	603531
AQP5	aquaporin 5	Palmoplantar keratoderma, Bothnian Type	AD	600442
ATP2A2	ATPase sarcoplasmic/endoplasmic reticulum Ca2+ transporting 2	Acrokeratosis verruciformis, Darrier Disease	AD	108740	002265
CASP14	caspase 14	Ichthyosis, congenital, autosomal recessive 12	AR	605848
CAST	calpastatin	Peeling skin with leukonychia, acral punctate keratoses, cheilitis, and knuckle pads	AR	114090
CDSN	corneodesmosin	Peeling Skin Syndrome	AR	602593
CERS3	ceramide synthase 3	Autosomal recessive congenital ichthyosis	AR	615276
CLDN1	claudin 1	Ichthyosis, leukocyte vacuoles, alopecia, and sclerosing cholangitis	AR	603718
CSTA	cystatin A	susceptibility to psoriasis;susceptility to atopic dermatitis;Exfoliative ichthyosis/acral peeling skin syndrome	AR	184600
CTSB	cathepsin B	Keratolytic winter erythema	AD	116810
CTSC	cathepsin C	Papillon-Lefvre syndrome	AR	602365
CYP4F22	cytochrome P450 family 4 subfamily F member 22	Autosomal recessive congenital ichthyosis	AR	611495
DSC2	desmocollin 2	Arrhythmogenic right ventricular dysplasia, with mild palmoplantar keratoderma and woolly hair	AD, AR	125645
DSC3	desmocollin 2	Palmoplantar keratoderma, woolly hair, Hypotrichosis and recurrent skin vesicles	AR	600271
DSG1	desmoglein 1	Palmoplantar keratoderma;Congenital erythroderma with palmoplantar keratoderma;Desmosomal disorders	AR, AD	125670	002266
DSG4	desmoglein 4	Desmosomal disorders	AR	607892	002452
DSP	desmoplakin	Cardiomyopathy, dilated, with woolly hair and keratoderma; Epidermolysis bullosa; Keratosis palmoplantaris striata II	AR, AD	125647
ELOVL4	ELOVL fatty acid elongase 4	Ichthyosis, spastic quadriplegia, mental retardation	AR	605512
ENPP1	ectonucleotide pyrophosphatase/phosphodiesterase 1	Cole disease	AD	173335
FAM83G	family with sequence similarity 83 member G	Hereditary footpad hyperkeratosis (only described in dogs)	AR	615886	001327
FLG	filaggrin	Ichthyosis vulgaris	AD, AR	135940
FLG2	filaggrin family member 2	Peeling skin syndrome 6	AR	616284
GJA1	gap junction protein alpha 1	Erythrokeratodermia variabilis et progressiva 3;Palmoplantar keratoderma with congenital alopecia;Oculodentodigital dysplasia	AD, AR	121014
GJB2	gap junction protein beta 2	KID syndrome, Ectodermal dysplasia, Bart-Pumphrey syndrome, Ichthyosis hystrix, Palmoplantar keratoderma with deafness	AR, AD	121011	002439
GJB6	gap junction protein beta 6	Clouston Syndrome, Deafness	AR, AD	604418
JUP	junction plakoglobin	Naxos disease, Palmoplantar keratoderma, keratoderma with woolly hair	AR	173325
KANK2	KN motif and ankyrin repeat domains 2	Palmoplantar keratoderma, woolly hair	AR	614610
KDSR	3-ketodihydrosphingosine reductase	Erythrokeratodermia variabilis et progressiva 4	AR	136440	002390
KRT1	keratin 1	Ichthyosis histrix;Palmoplantar keratoderma;Epidermolytic hyperkeratosis	AD	139350	002425
KRT10	keratin 10	Pachyonychia congenita; Palmoplantar keratoderma; Ichythosis with confetti; Epidermolytic hyperkeratosis	AD, AR	148080	001415
KRT2	keratin 2	Autosomal dominant ichthyosis	AD	600194
KRT6C	keratin 6C	Palmoplantar keratoderma	AD	612315
KRT9	keratin 9	Palmoplantar keratoderma	AD	607606
LIPN	lipase family member N	Autosomal recessive congenital ichthyosis	AR	613924
LOR	loricrin	Vohwinkel syndrome with ichthyosis	AD	152445
MBTPS2	membrane bound transcription factor peptidase, site 2	Olmstedt syndrome;IFAP syndrome;Keratosis follicularis spinulosa decalvans	XLR	300294	002021
MVK	mevalonate kinase	Porokeratosis 3, multiple types	AD	251170
NIPAL4	NIPA like domain containing 4	Autosomal recessive congenital ichthyosis	AR	609383	001980
NLRP1	NLR family pyrin domain containing 1	Palmoplantar carcinoma, multiple self-healing	AD	606636
NSDHL	NAD(P) dependent 3-beta-hydroxysteroid dehydrogenase NSDHL	CHILD syndrome, CK Syndrome, Verrucous epidermal keratinocytic nevi	XLD, XLR	300275	002117
PERP	p53 apoptosis effector related to PMP22	Olmsted syndrome-2, ;Erythrokeratodermia variabilis et progressiva-7	AD, AR	609301
PKP1	plakophilin 1	Ectodermal dysplasia, skin fragility syndrom	AR	601975	001864
PNPLA1	patatin like domain 1, omega-hydroxyceramide transacylase	Autosomal recessive congenital ichthyosis	AR	612121	001588
POMP	proteasome maturation protein	Keratosis linearis with ichthyosis congenita and sclerosing keratoderma	AR	613386
RHBDF2	rhomboid 5 homolog 2	Tylosis with esophageal cancer	AD	614404
RSPO1	R-spondin 1	Palmoplantar hyperkeratosis and true hermaphroditism	AD	609595
SASH1	SAM and SH3 domain containing 1	Cancer, alopecia, pigment dyscrasia, onychodystrophy, and keratoderma	AR	607955
SDR9C7	short chain dehydrogenase/reductase family 9C member 7	congenital, autosomal recessive ichthyosis	AR	609769	002659
SERPINB7	serpin family B member 7	Palmoplantar keratoderma, Nagashima type	AR	603357
SERPINB8	serpin family B member 8	Peeling skin syndrome 5	AR	601697
SLC27A4	solute carrier family 27 member 4	Ichthyosis prematurity syndrome	AR	604194	001973
SLURP1	secreted LY6/PLAUR domain containing 1	Meleda disease	AR	606119
SNAP29	synaptosome associated protein 29	Cerebral dysgenesis, neuropathy, ichthyosis, and palmoplantar keratoderma syndrome	AR	604202
SPINK5	serine peptidase inhibitor Kazal type 5	Netherton Syndrome	AR	605010
ST14	ST14 transmembrane serine protease matriptase	Autosomal recessive congenital ichthyosis	AR	606797	002096
STS	steroid sulfatase	X-linked ichthyosis	XLR	300747
SULT2B1	sulfotransferase family 2B member 1	Ichthyosis, congenital, autosomal recessive 14	AR	604125
TAT	TAT - tyrosine aminotransferase	Tyrosinemia, type II	AR	613018
TGM1	transglutaminase 1	Autosomal recessive congenital ichthyosis	AR	190195	000546
TGM5	transglutaminase 5	Peeling skin syndrome 2	AR	603805
TRPV3	transient receptor potential cation channel subfamily V member 3	Olmstedt syndrome, Palmoplantar keratoderma, nonepidermolytic, focal 2	AD	607066	002841
VPS33B	VPS33B late endosome and lysosome associated	Arthrogryposis, renal dysfunction, and cholestasis syndrome, Keratoderma-ichthyosis-deafness syndrome, autosomal recessive	AR	608552
