# Supplementary material for: GJB6 missense variant in a Labrador Retriever with paw pad hyperkeratosis
Source: Anim Genet. 2026 Jan 27;57(1):e70075. doi: 10.1002/age.70075 (PMC12848476; doi:10.1002/age.70075)
Supplement: Supplementary file 2 — Table S2: [file AGE-57-0-s002.xlsx]

## Sheet: Sheet1
Table S2. Details on 91 Labrador Retrievers in the study. Dog 85 is the index case in this study and printed in bold.
Dog_Number	Sex	Paw Pad Hyperkeratosis	GJB6 Genotype XM_038573516.1: c.223 C>T; XP_038429444.1: p.(Arg75Trp)	Remarks
1	m	unaffected	wt/wt	atopic dermatitis
2	f	unaffected	wt/wt	atopic dermatitis
3	f	unaffected	wt/wt	atopic dermatitis
4	m	unaffected	wt/wt	atopic dermatitis
5	m	unaffected	wt/wt	atopic dermatitis
6	m	unaffected	wt/wt	atopic dermatitis
7	m	unaffected	wt/wt	atopic dermatitis
8	m	unaffected	wt/wt	atopic dermatitis
9	f	unaffected	wt/wt	atopic dermatitis
10	m	unaffected	wt/wt	atopic dermatitis
11	m	unaffected	wt/wt	atopic dermatitis
12	m	unaffected	wt/wt	atopic dermatitis
13	m	unaffected	wt/wt
14	m	unaffected	wt/wt
15	f	unaffected	wt/wt
16	m	unaffected	wt/wt
17	f	unaffected	wt/wt
18	m	unaffected	wt/wt
19	f	unaffected	wt/wt
20	f	unaffected	wt/wt
21	m	unaffected	wt/wt
22	m	unaffected	wt/wt
23	m	unaffected	wt/wt
24	f	unaffected	wt/wt
25	f	unaffected	wt/wt
26	f	unaffected	wt/wt
27	m	unaffected	wt/wt
28	f	unaffected	wt/wt
29	f	unaffected	wt/wt
30	f	unaffected	wt/wt
31	f	unaffected	wt/wt
32	m	unaffected	wt/wt
33	fc	unaffected	wt/wt
34	m	unaffected	wt/wt
35	f	unaffected	wt/wt
36	f	unaffected	wt/wt
37	f	unaffected	wt/wt
38	f	unaffected	wt/wt
39	m	unaffected	wt/wt
40	f	unaffected	wt/wt
41	f	unaffected	wt/wt
42	m	unaffected	wt/wt
43	f	unaffected	wt/wt
44	f	unaffected	wt/wt
45	mc	unaffected	wt/wt
46	mc	unaffected	wt/wt
47	m	unaffected	wt/wt
48	m	unaffected	wt/wt
49	m	unaffected	wt/wt
50	m	unaffected	wt/wt
51	m	unaffected	wt/wt
52	f	unaffected	wt/wt
53	m	unaffected	wt/wt
54	f	unaffected	wt/wt
55	m	unaffected	wt/wt
56	f	unaffected	wt/wt
57	f	unaffected	wt/wt
58	f	unaffected	wt/wt
59	f	unaffected	wt/wt
60	f	unaffected	wt/wt
61	f	unaffected	wt/wt
62	m	unaffected	wt/wt
63	m	unaffected	wt/wt
64	f	unaffected	wt/wt
65	f	unaffected	wt/wt
66	f	unaffected	wt/wt
67	m	unaffected	wt/wt
68	m	unaffected	wt/wt
69	m	unaffected	wt/wt
70	f	unaffected	wt/wt
71	f	unaffected	wt/wt
72	f	unaffected	wt/wt
73	f	unaffected	wt/wt
74	m	unaffected	wt/wt
75	m	unaffected	wt/wt
76	m	unaffected	wt/wt
77	m	unaffected	wt/wt
78	f	unaffected	wt/wt
79	f	unaffected	wt/wt
80	m	unaffected	wt/wt
81	f	unaffected	wt/wt
82	f	unaffected	wt/wt
83	f	unaffected	wt/wt
84	f	unaffected	wt/wt
85	fc	affected	wt/mut	index case, affected with paw pad hyperkeratosis
86	m	unaffected	wt/wt
87	f	unaffected	wt/wt
88	m	unaffected	wt/wt
89	m	unaffected	wt/wt
90	m	unaffected	wt/wt	sire of index case
91	fc	unaffected	wt/wt	dam of index case
