# Supplementary material for: GJB6 missense variant in a Labrador Retriever with paw pad hyperkeratosis
Source: Anim Genet. 2026 Jan 27;57(1):e70075. doi: 10.1002/age.70075 (PMC12848476; doi:10.1002/age.70075)
Supplement: Supplementary file 4 — Table S4: [file AGE-57-0-s005.xlsx]

## Sheet: Sheet1
Table S4. Parentage verification. The ISAG 2006 panel comprising 22 microsatellite markers was attempted on genomic DNA from the affected dog and its two alleged parents. A total of 16 markers were successfully genotyped in all three animals and showed concordant genotypes confirming the assumed parentage.
Marker	Case	Sire	Dam
Amelogenin	n.a.	Y/X	n.a.
AHT 121	102/106	96/106	96/102
AHT 137	149/149	149/149	149/149
AHTH 130	n.a.	n.a.	n.a.
AHTH 171	235/237	227/235	235/237
AHTH 260	n.a.	n.a.	n.a.
AHTK 211	91/95	95/95	91/95
AHTK 253	288/288	n.a.	288/288
CXX 279	n.a.	118/130	124/124
FH 2054	156/168	152/168	156/168
FH 2848	238/238	238/238	238/244
INRA 21	95/101	95/101	95/101
INU 005	124/124	110/124	124/124
INU 030	144/150	144/150	144/144
INU 055	218/218	218/218	218/218
REN 105 L 03	231/235	231/237	235/235
REN 162 C 04	200/202	200/206	202/206
REN 169 D 01	214/216	212/214	214/216
REN 169 O18	n.a.	n.a.	168/172
REN 247 M 23	268/268	268/268	268/268
REN 54 P 11	222/232	222/226	222/232
REN64 E 19	145/149	145/153	149/153
