# Supplementary material for: GJB6 missense variant in a Labrador Retriever with paw pad hyperkeratosis
Source: Anim Genet. 2026 Jan 27;57(1):e70075. doi: 10.1002/age.70075 (PMC12848476; doi:10.1002/age.70075)
Supplement: Supplementary file 5 — Table S5: [file AGE-57-0-s004.xlsx]

## Sheet: private variants
Table S5. Private variants in the sequenced Labrador Retriever with paw pad hyperkeratosis. Private variants were obtained by filtering all variants that were present at least once in 1664 control genomes. This resulted in 1074 heterozygous and 254 homozygous private variants for the affected dog. Variants with a SnpEff predicted impact of moderate or high were considered protein-changing (n = 12…
#CHROM	POS	REF	ALT	FILTER	Genotype case (dog 85)	EFFECT	IMPACT	GENE	GENEID	FEATURE	FEATUREID	BIOTYPE	HGVS_C	HGVS_P
chr1	1524392	C	T	PASS	0/1	intron_variant	MODIFIER	LOC111092029	LOC111092029	transcript	XR_005352975.1	pseudogene	n.652+442G>A
chr1	1524392	C	T	PASS	0/1	intron_variant	MODIFIER	LOC111092029	LOC111092029	transcript	XR_005352976.1	pseudogene	n.504-582G>A
chr1	2518655	G	A	PASS	0/1	intergenic_region	MODIFIER	LOC119870625_2-LOC111092137	LOC119870625_2-LOC111092137	intergenic_region	LOC119870625_2-LOC111092137		n.2518655G>A
chr1	5377694	C	T	PASS	0/1	intron_variant	MODIFIER	LOC119875952_1	LOC119875952_1	transcript	XR_005353321.1	pseudogene	n.200-8643C>T
chr1	5377694	C	T	PASS	0/1	intron_variant	MODIFIER	LOC119875952_1	LOC119875952_1	transcript	XR_005353318.1	pseudogene	n.200-8643C>T
chr1	5377694	C	T	PASS	0/1	intron_variant	MODIFIER	LOC119875952_1	LOC119875952_1	transcript	XR_005353319.1	pseudogene	n.200-10058C>T
chr1	5377694	C	T	PASS	0/1	intron_variant	MODIFIER	LOC119875952_1	LOC119875952_1	transcript	XR_005353320.1	pseudogene	n.200-8643C>T
chr1	8981500	T	TTGC	PASS	0/1	intergenic_region	MODIFIER	DOK6-CCDC102B	DOK6-CCDC102B	intergenic_region	DOK6-CCDC102B		n.8981500_8981501insTGC
chr1	12211249	A	G	PASS	0/1	intergenic_region	MODIFIER	CDH7-LOC119870704	CDH7-LOC119870704	intergenic_region	CDH7-LOC119870704		n.12211249A>G
chr1	17108888	C	T	PASS	0/1	intergenic_region	MODIFIER	GRP-SEC11C	GRP-SEC11C	intergenic_region	GRP-SEC11C		n.17108888C>T
chr1	17723665	T	A	PASS	0/1	intergenic_region	MODIFIER	MIR122-NEDD4L	MIR122-NEDD4L	intergenic_region	MIR122-NEDD4L		n.17723665T>A
chr1	19221834	T	C	PASS	1/1	intron_variant	MODIFIER	WDR7	WDR7	transcript	XM_038525930.1	protein_coding	c.993+780A>G
chr1	19221834	T	C	PASS	1/1	intron_variant	MODIFIER	WDR7	WDR7	transcript	XM_038525931.1	protein_coding	c.993+780A>G
chr1	19221834	T	C	PASS	1/1	intron_variant	MODIFIER	WDR7	WDR7	transcript	XM_038525933.1	protein_coding	c.993+780A>G
chr1	19221834	T	C	PASS	1/1	intron_variant	MODIFIER	WDR7	WDR7	transcript	XM_038525932.1	protein_coding	c.966+780A>G
chr1	19221834	T	C	PASS	1/1	intron_variant	MODIFIER	WDR7	WDR7	transcript	XM_038525934.1	protein_coding	c.993+780A>G
chr1	19221834	T	C	PASS	1/1	intron_variant	MODIFIER	WDR7	WDR7	transcript	XM_038525935.1	protein_coding	c.993+780A>G
chr1	28462030	G	T	PASS	0/1	intron_variant	MODIFIER	LOC102153001	LOC102153001	transcript	XM_038526092.1	protein_coding	c.-851+5335G>T
chr1	28462030	G	T	PASS	0/1	intron_variant	MODIFIER	LOC102153001	LOC102153001	transcript	XR_005353540.1	pseudogene	n.553+5335G>T
chr1	28462030	G	T	PASS	0/1	intron_variant	MODIFIER	LOC102153001	LOC102153001	transcript	XR_005353537.1	pseudogene	n.553+5335G>T
chr1	28462030	G	T	PASS	0/1	intron_variant	MODIFIER	LOC102153001	LOC102153001	transcript	XR_005353538.1	pseudogene	n.642+5335G>T
chr1	28462030	G	T	PASS	0/1	intron_variant	MODIFIER	LOC102153001	LOC102153001	transcript	XR_005353539.1	pseudogene	n.511-15845G>T
chr1	28462030	G	T	PASS	0/1	intron_variant	MODIFIER	LOC102153001	LOC102153001	transcript	XR_005353541.1	pseudogene	n.761+5335G>T
chr1	28462030	G	T	PASS	0/1	intron_variant	MODIFIER	LOC102153001	LOC102153001	transcript	XR_005353536.1	pseudogene	n.553+5335G>T
chr1	28462030	G	T	PASS	0/1	intron_variant	MODIFIER	LOC102153001	LOC102153001	transcript	XM_038526093.1	protein_coding	c.-927+5335G>T
chr1	28462030	G	T	PASS	0/1	intron_variant	MODIFIER	LOC102153001	LOC102153001	transcript	XM_038526094.1	protein_coding	c.-778+5335G>T
chr1	28462030	G	T	PASS	0/1	intron_variant	MODIFIER	LOC102153001	LOC102153001	transcript	XM_038526095.1	protein_coding	c.-854+5335G>T
chr1	28462030	G	T	PASS	0/1	intron_variant	MODIFIER	LOC102153001	LOC102153001	transcript	XM_038526096.1	protein_coding	c.-569+5335G>T
chr1	28462030	G	T	PASS	0/1	intron_variant	MODIFIER	LOC102153001	LOC102153001	transcript	XM_038526097.1	protein_coding	c.-793+5335G>T
chr1	28462030	G	T	PASS	0/1	intron_variant	MODIFIER	LOC102153001	LOC102153001	transcript	XM_038526098.1	protein_coding	c.-496+5335G>T
chr1	28462030	G	T	PASS	0/1	intron_variant	MODIFIER	LOC102153001	LOC102153001	transcript	XM_038526099.1	protein_coding	c.-511+5335G>T
chr1	28462030	G	T	PASS	0/1	intron_variant	MODIFIER	LOC102153001	LOC102153001	transcript	XM_038526100.1	protein_coding	c.-851+5335G>T
chr1	28462030	G	T	PASS	0/1	intron_variant	MODIFIER	LOC102153001	LOC102153001	transcript	XM_038526101.1	protein_coding	c.-851+5335G>T
chr1	28462030	G	T	PASS	0/1	intron_variant	MODIFIER	LOC102153001	LOC102153001	transcript	XM_038526102.1	protein_coding	c.-850-19289G>T
chr1	28462030	G	T	PASS	0/1	intron_variant	MODIFIER	LOC102153001	LOC102153001	transcript	XM_038526106.1	protein_coding	c.-850-19289G>T
chr1	30336071	T	G	PASS	0/1	intergenic_region	MODIFIER	LOC100685756-LOC119870652	LOC100685756-LOC119870652	intergenic_region	LOC100685756-LOC119870652		n.30336071T>G
chr1	31709436	G	A	PASS	0/1	intergenic_region	MODIFIER	TXLNB-CITED2	TXLNB-CITED2	intergenic_region	TXLNB-CITED2		n.31709436G>A
chr1	31897061	T	C	PASS	0/1	intergenic_region	MODIFIER	LOC106558606-LOC111095494	LOC106558606-LOC111095494	intergenic_region	LOC106558606-LOC111095494		n.31897061T>C
chr1	32277791	C	T	PASS	0/1	intergenic_region	MODIFIER	LOC119870654-LOC111090654	LOC119870654-LOC111090654	intergenic_region	LOC119870654-LOC111090654		n.32277791C>T
chr1	32398029	T	G	PASS	0/1	intergenic_region	MODIFIER	LOC111090654-LOC611622	LOC111090654-LOC611622	intergenic_region	LOC111090654-LOC611622		n.32398029T>G
chr1	32494814	A	G	PASS	0/1	intergenic_region	MODIFIER	LOC111090654-LOC611622	LOC111090654-LOC611622	intergenic_region	LOC111090654-LOC611622		n.32494814A>G
chr1	32526229	C	T	PASS	0/1	intergenic_region	MODIFIER	LOC111090654-LOC611622	LOC111090654-LOC611622	intergenic_region	LOC111090654-LOC611622		n.32526229C>T
chr1	32907776	C	G	PASS	0/1	intergenic_region	MODIFIER	LOC102157010-LOC100686429	LOC102157010-LOC100686429	intergenic_region	LOC102157010-LOC100686429		n.32907776C>G
chr1	32981550	G	A	PASS	0/1	intergenic_region	MODIFIER	LOC102157010-LOC100686429	LOC102157010-LOC100686429	intergenic_region	LOC102157010-LOC100686429		n.32981550G>A
chr1	33065801	C	A	PASS	0/1	intergenic_region	MODIFIER	LOC100686429-LOC102157053	LOC100686429-LOC102157053	intergenic_region	LOC100686429-LOC102157053		n.33065801C>A
chr1	33116153	A	G	PASS	0/1	intergenic_region	MODIFIER	LOC100686429-LOC102157053	LOC100686429-LOC102157053	intergenic_region	LOC100686429-LOC102157053		n.33116153A>G
chr1	38476093	CCAG	C	PASS	0/1	intergenic_region	MODIFIER	LOC102154803-STXBP5	LOC102154803-STXBP5	intergenic_region	LOC102154803-STXBP5		n.38476094_38476096delCAG
chr1	39886086	A	ATGAAAGCTCATTTCACTCAATGACC	PASS	0/1	frameshift_variant	HIGH	LOC119870656	LOC119870656	transcript	XM_038525586.1	protein_coding	c.128_129insTGAAAGCTCATTTCACTCAATGACC	p.Ser44fs
chr1	44743407	GA	G	PASS	1/1	intergenic_region	MODIFIER	IPCEF1-CNKSR3	IPCEF1-CNKSR3	intergenic_region	IPCEF1-CNKSR3		n.44743408delA
chr1	45827341	TTGA	T	PASS	0/1	intergenic_region	MODIFIER	LOC102153338-LOC119869961	LOC102153338-LOC119869961	intergenic_region	LOC102153338-LOC119869961		n.45827342_45827344delTGA
chr1	46186892	T	C	PASS	0/1	intergenic_region	MODIFIER	LOC102153338-LOC119869961	LOC102153338-LOC119869961	intergenic_region	LOC102153338-LOC119869961		n.46186892T>C
chr1	51985558	T	C	PASS	0/1	intron_variant	MODIFIER	PACRG	PACRG	transcript	XM_038526512.1	protein_coding	c.292-53620T>C
chr1	51985558	T	C	PASS	0/1	intron_variant	MODIFIER	PACRG	PACRG	transcript	XM_038526514.1	protein_coding	c.292-53620T>C
chr1	51985558	T	C	PASS	0/1	intron_variant	MODIFIER	PACRG	PACRG	transcript	XM_038526515.1	protein_coding	c.292-53620T>C
chr1	51985558	T	C	PASS	0/1	intron_variant	MODIFIER	PACRG	PACRG	transcript	XM_038526513.1	protein_coding	c.292-53620T>C
chr1	54109227	C	T	PASS	0/1	intron_variant	MODIFIER	PDE10A	PDE10A	transcript	XM_038526520.1	protein_coding	c.1054-2418G>A
chr1	62822616	T	TC	PASS	0/1	intron_variant	MODIFIER	CLVS2	CLVS2	transcript	XM_038526697.1	protein_coding	c.564+17440_564+17441insC
chr1	62822616	T	TC	PASS	0/1	intron_variant	MODIFIER	CLVS2	CLVS2	transcript	XM_038526698.1	protein_coding	c.564+17440_564+17441insC
chr1	64084973	A	G	PASS	0/1	intron_variant	MODIFIER	NKAIN2	NKAIN2	transcript	XM_038526700.1	protein_coding	c.273+84309A>G
chr1	64084973	A	G	PASS	0/1	intron_variant	MODIFIER	NKAIN2	NKAIN2	transcript	XM_038526702.1	protein_coding	c.273+84309A>G
chr1	64084973	A	G	PASS	0/1	intron_variant	MODIFIER	NKAIN2	NKAIN2	transcript	XM_038526701.1	protein_coding	c.273+84309A>G
chr1	64374128	T	G	PASS	0/1	intron_variant	MODIFIER	NKAIN2	NKAIN2	transcript	XM_038526700.1	protein_coding	c.475-34138T>G
chr1	64374128	T	G	PASS	0/1	intron_variant	MODIFIER	NKAIN2	NKAIN2	transcript	XM_038526701.1	protein_coding	c.475-34138T>G
chr1	68283347	C	T	PASS	0/1	upstream_gene_variant	MODIFIER	LOC102151333	LOC102151333	transcript	XM_038525683.1	protein_coding	c.-1307G>A
chr1	68283347	C	T	PASS	0/1	intron_variant	MODIFIER	LAMA2	LAMA2	transcript	XM_038526758.1	protein_coding	c.631-10971C>T
chr1	68283347	C	T	PASS	0/1	intron_variant	MODIFIER	LAMA2	LAMA2	transcript	XM_038526759.1	protein_coding	c.631-10971C>T
chr1	68557547	C	T	PASS	0/1	intron_variant	MODIFIER	LAMA2	LAMA2	transcript	XM_038526758.1	protein_coding	c.5857-4393C>T
chr1	68557547	C	T	PASS	0/1	intron_variant	MODIFIER	LOC119875969_1	LOC119875969_1	transcript	XR_005353920.1	pseudogene	n.181-8055G>A
chr1	68557547	C	T	PASS	0/1	intron_variant	MODIFIER	LAMA2	LAMA2	transcript	XM_038526759.1	protein_coding	c.5857-4393C>T
chr1	68681708	GGTC	G	PASS	0/1	non_coding_transcript_exon_variant	MODIFIER	LOC111096277	LOC111096277	transcript	XR_005353918.1	pseudogene	n.3695_3697delGAC
chr1	68681708	GGTC	G	PASS	0/1	non_coding_transcript_exon_variant	MODIFIER	LOC111096277	LOC111096277	transcript	XR_005353919.1	pseudogene	n.3330_3332delGAC
chr1	68747252	A	AT	PASS	0/1	upstream_gene_variant	MODIFIER	LOC119870798	LOC119870798	transcript	XR_005353921.1	pseudogene	n.-4036_-4035insT
chr1	68747252	A	AT	PASS	0/1	intron_variant	MODIFIER	ARHGAP18	ARHGAP18	transcript	NM_001286967.1	protein_coding	c.783+3307_783+3308insA
chr1	68753304	G	A	PASS	0/1	intron_variant	MODIFIER	ARHGAP18	ARHGAP18	transcript	NM_001286967.1	protein_coding	c.607+1901C>T
chr1	68753304	G	A	PASS	0/1	intron_variant	MODIFIER	LOC119870798	LOC119870798	transcript	XR_005353921.1	pseudogene	n.709-312G>A
chr1	68925042	TG	T	PASS	0/1	downstream_gene_variant	MODIFIER	TMEM244_1	TMEM244_1	transcript	XM_038525500.1	protein_coding	c.*4453delC
chr1	68925042	TG	T	PASS	0/1	intergenic_region	MODIFIER	LOC111090714-TMEM244_1	LOC111090714-TMEM244_1	intergenic_region	LOC111090714-TMEM244_1		n.68925043delG
chr1	69258206	G	A	PASS	0/1	intron_variant	MODIFIER	SAMD3	SAMD3	transcript	XM_038526768.1	protein_coding	c.238-310C>T
chr1	69472664	C	T	PASS	0/1	intergenic_region	MODIFIER	TMEM200A-LOC106559769	TMEM200A-LOC106559769	intergenic_region	TMEM200A-LOC106559769		n.69472664C>T
chr1	69570901	C	T	PASS	0/1	intergenic_region	MODIFIER	LOC106559769-LOC119865182	LOC106559769-LOC119865182	intergenic_region	LOC106559769-LOC119865182		n.69570901C>T
chr1	69611711	C	T	PASS	0/1	intergenic_region	MODIFIER	LOC106559769-LOC119865182	LOC106559769-LOC119865182	intergenic_region	LOC106559769-LOC119865182		n.69611711C>T
chr1	69749519	G	A	PASS	0/1	intron_variant	MODIFIER	EPB41L2	EPB41L2	transcript	XM_038526772.1	protein_coding	c.954-1331C>T
chr1	69749519	G	A	PASS	0/1	intron_variant	MODIFIER	EPB41L2	EPB41L2	transcript	XM_038526779.1	protein_coding	c.894-1331C>T
chr1	69749519	G	A	PASS	0/1	intron_variant	MODIFIER	EPB41L2	EPB41L2	transcript	XM_038526787.1	protein_coding	c.954-1331C>T
chr1	69749519	G	A	PASS	0/1	intron_variant	MODIFIER	EPB41L2	EPB41L2	transcript	XM_038526782.1	protein_coding	c.954-1331C>T
chr1	69749519	G	A	PASS	0/1	intron_variant	MODIFIER	EPB41L2	EPB41L2	transcript	XM_038526783.1	protein_coding	c.954-1331C>T
chr1	69749519	G	A	PASS	0/1	intron_variant	MODIFIER	EPB41L2	EPB41L2	transcript	XM_038526784.1	protein_coding	c.954-1331C>T
chr1	69749519	G	A	PASS	0/1	intron_variant	MODIFIER	EPB41L2	EPB41L2	transcript	XM_038526785.1	protein_coding	c.954-1331C>T
chr1	69749519	G	A	PASS	0/1	intron_variant	MODIFIER	EPB41L2	EPB41L2	transcript	XM_038526786.1	protein_coding	c.954-1331C>T
chr1	69749519	G	A	PASS	0/1	intron_variant	MODIFIER	EPB41L2	EPB41L2	transcript	XM_038526788.1	protein_coding	c.954-1331C>T
chr1	69749519	G	A	PASS	0/1	intron_variant	MODIFIER	EPB41L2	EPB41L2	transcript	XM_038526774.1	protein_coding	c.954-1331C>T
chr1	69749519	G	A	PASS	0/1	intron_variant	MODIFIER	EPB41L2	EPB41L2	transcript	XM_038526780.1	protein_coding	c.954-1331C>T
chr1	69749519	G	A	PASS	0/1	intron_variant	MODIFIER	EPB41L2	EPB41L2	transcript	XM_038526781.1	protein_coding	c.954-1331C>T
chr1	69749519	G	A	PASS	0/1	intron_variant	MODIFIER	EPB41L2	EPB41L2	transcript	XM_038526776.1	protein_coding	c.894-1331C>T
chr1	69749519	G	A	PASS	0/1	intron_variant	MODIFIER	EPB41L2	EPB41L2	transcript	XM_038526775.1	protein_coding	c.894-1331C>T
chr1	69749519	G	A	PASS	0/1	intron_variant	MODIFIER	EPB41L2	EPB41L2	transcript	XM_038526778.1	protein_coding	c.894-1331C>T
chr1	69749519	G	A	PASS	0/1	intron_variant	MODIFIER	EPB41L2	EPB41L2	transcript	XM_038526777.1	protein_coding	c.894-1331C>T
chr1	69749519	G	A	PASS	0/1	intron_variant	MODIFIER	EPB41L2	EPB41L2	transcript	XM_038526773.1	protein_coding	c.954-1331C>T
chr1	69749519	G	A	PASS	0/1	intron_variant	MODIFIER	EPB41L2	EPB41L2	transcript	XR_005353930.1	pseudogene	n.1023-1331C>T
chr1	69774277	A	C	PASS	0/1	upstream_gene_variant	MODIFIER	LOC102151410	LOC102151410	transcript	XM_038526790.1	protein_coding	c.-2833A>C
chr1	69774277	A	C	PASS	0/1	intron_variant	MODIFIER	EPB41L2	EPB41L2	transcript	XM_038526772.1	protein_coding	c.730-4951T>G
chr1	69774277	A	C	PASS	0/1	intron_variant	MODIFIER	EPB41L2	EPB41L2	transcript	XM_038526779.1	protein_coding	c.670-4951T>G
chr1	69774277	A	C	PASS	0/1	intron_variant	MODIFIER	EPB41L2	EPB41L2	transcript	XM_038526787.1	protein_coding	c.730-4951T>G
chr1	69774277	A	C	PASS	0/1	intron_variant	MODIFIER	EPB41L2	EPB41L2	transcript	XM_038526782.1	protein_coding	c.730-4951T>G
chr1	69774277	A	C	PASS	0/1	intron_variant	MODIFIER	EPB41L2	EPB41L2	transcript	XM_038526783.1	protein_coding	c.730-4951T>G
chr1	69774277	A	C	PASS	0/1	intron_variant	MODIFIER	EPB41L2	EPB41L2	transcript	XM_038526784.1	protein_coding	c.730-4951T>G
chr1	69774277	A	C	PASS	0/1	intron_variant	MODIFIER	EPB41L2	EPB41L2	transcript	XM_038526785.1	protein_coding	c.730-4951T>G
chr1	69774277	A	C	PASS	0/1	intron_variant	MODIFIER	EPB41L2	EPB41L2	transcript	XM_038526786.1	protein_coding	c.730-4951T>G
chr1	69774277	A	C	PASS	0/1	intron_variant	MODIFIER	EPB41L2	EPB41L2	transcript	XM_038526788.1	protein_coding	c.730-4951T>G
chr1	69774277	A	C	PASS	0/1	intron_variant	MODIFIER	EPB41L2	EPB41L2	transcript	XM_038526774.1	protein_coding	c.730-4951T>G
chr1	69774277	A	C	PASS	0/1	intron_variant	MODIFIER	EPB41L2	EPB41L2	transcript	XM_038526780.1	protein_coding	c.730-4951T>G
chr1	69774277	A	C	PASS	0/1	intron_variant	MODIFIER	EPB41L2	EPB41L2	transcript	XM_038526781.1	protein_coding	c.730-4951T>G
chr1	69774277	A	C	PASS	0/1	intron_variant	MODIFIER	EPB41L2	EPB41L2	transcript	XM_038526776.1	protein_coding	c.670-4951T>G
chr1	69774277	A	C	PASS	0/1	intron_variant	MODIFIER	EPB41L2	EPB41L2	transcript	XM_038526775.1	protein_coding	c.670-4951T>G
chr1	69774277	A	C	PASS	0/1	intron_variant	MODIFIER	EPB41L2	EPB41L2	transcript	XM_038526778.1	protein_coding	c.670-4951T>G
chr1	69774277	A	C	PASS	0/1	intron_variant	MODIFIER	EPB41L2	EPB41L2	transcript	XM_038526777.1	protein_coding	c.670-4951T>G
chr1	69774277	A	C	PASS	0/1	intron_variant	MODIFIER	EPB41L2	EPB41L2	transcript	XM_038526773.1	protein_coding	c.730-4951T>G
chr1	69774277	A	C	PASS	0/1	intron_variant	MODIFIER	EPB41L2	EPB41L2	transcript	XR_005353930.1	pseudogene	n.799-4951T>G
chr1	70039469	G	T	PASS	0/1	downstream_gene_variant	MODIFIER	AKAP7	AKAP7	transcript	XM_038526797.1	protein_coding	c.*3374G>T
chr1	70039469	G	T	PASS	0/1	downstream_gene_variant	MODIFIER	AKAP7	AKAP7	transcript	XM_038526799.1	protein_coding	c.*3374G>T
chr1	70039469	G	T	PASS	0/1	intron_variant	MODIFIER	AKAP7	AKAP7	transcript	XM_038526791.1	protein_coding	c.919+15636G>T
chr1	70039469	G	T	PASS	0/1	intron_variant	MODIFIER	AKAP7	AKAP7	transcript	XM_038526793.1	protein_coding	c.919+15636G>T
chr1	70039469	G	T	PASS	0/1	intron_variant	MODIFIER	AKAP7	AKAP7	transcript	XM_038526795.1	protein_coding	c.851-18134G>T
chr1	70039469	G	T	PASS	0/1	intron_variant	MODIFIER	AKAP7	AKAP7	transcript	XM_038526792.1	protein_coding	c.851-18134G>T
chr1	70039469	G	T	PASS	0/1	intron_variant	MODIFIER	AKAP7	AKAP7	transcript	XM_038526794.1	protein_coding	c.851-18972G>T
chr1	70040335	C	T	PASS	0/1	downstream_gene_variant	MODIFIER	AKAP7	AKAP7	transcript	XM_038526797.1	protein_coding	c.*4240C>T
chr1	70040335	C	T	PASS	0/1	downstream_gene_variant	MODIFIER	AKAP7	AKAP7	transcript	XM_038526799.1	protein_coding	c.*4240C>T
chr1	70040335	C	T	PASS	0/1	intron_variant	MODIFIER	AKAP7	AKAP7	transcript	XM_038526791.1	protein_coding	c.919+16502C>T
chr1	70040335	C	T	PASS	0/1	intron_variant	MODIFIER	AKAP7	AKAP7	transcript	XM_038526793.1	protein_coding	c.919+16502C>T
chr1	70040335	C	T	PASS	0/1	intron_variant	MODIFIER	AKAP7	AKAP7	transcript	XM_038526795.1	protein_coding	c.851-17268C>T
chr1	70040335	C	T	PASS	0/1	intron_variant	MODIFIER	AKAP7	AKAP7	transcript	XM_038526792.1	protein_coding	c.851-17268C>T
chr1	70040335	C	T	PASS	0/1	intron_variant	MODIFIER	AKAP7	AKAP7	transcript	XM_038526794.1	protein_coding	c.851-18106C>T
chr1	70084768	C	T	PASS	0/1	intron_variant	MODIFIER	LOC119875970	LOC119875970	transcript	XR_005353931.1	pseudogene	n.1874+5987G>A
chr1	70084768	C	T	PASS	0/1	intron_variant	MODIFIER	LOC119875970	LOC119875970	transcript	XR_005353933.1	pseudogene	n.1788+5987G>A
chr1	70084768	C	T	PASS	0/1	intron_variant	MODIFIER	LOC119875970	LOC119875970	transcript	XR_005353934.1	pseudogene	n.1369+5987G>A
chr1	70084768	C	T	PASS	0/1	intron_variant	MODIFIER	LOC119875970	LOC119875970	transcript	XR_005353932.1	pseudogene	n.1572+5987G>A
chr1	70084768	C	T	PASS	0/1	non_coding_transcript_exon_variant	MODIFIER	LOC119875970	LOC119875970	transcript	XR_005353935.1	pseudogene	n.4199G>A
chr1	70092360	CGAG	C	PASS	0/1	intron_variant	MODIFIER	LOC119875970	LOC119875970	transcript	XR_005353935.1	pseudogene	n.797-425_797-423delCTC
chr1	70092360	CGAG	C	PASS	0/1	intron_variant	MODIFIER	LOC119875970	LOC119875970	transcript	XR_005353931.1	pseudogene	n.797-425_797-423delCTC
chr1	70092360	CGAG	C	PASS	0/1	intron_variant	MODIFIER	LOC119875970	LOC119875970	transcript	XR_005353933.1	pseudogene	n.797-425_797-423delCTC
chr1	70092360	CGAG	C	PASS	0/1	intron_variant	MODIFIER	LOC119875970	LOC119875970	transcript	XR_005353934.1	pseudogene	n.292-425_292-423delCTC
chr1	70092360	CGAG	C	PASS	0/1	intron_variant	MODIFIER	LOC119875970	LOC119875970	transcript	XR_005353932.1	pseudogene	n.495-425_495-423delCTC
chr1	70188410	C	T	PASS	0/1	intergenic_region	MODIFIER	LOC119875970-LOC491382	LOC119875970-LOC491382	intergenic_region	LOC119875970-LOC491382		n.70188410C>T
chr1	70197927	G	T	PASS	0/1	intergenic_region	MODIFIER	LOC119875970-LOC491382	LOC119875970-LOC491382	intergenic_region	LOC119875970-LOC491382		n.70197927G>T
chr1	70299954	C	T	PASS	0/1	intergenic_region	MODIFIER	LOC491382-LOC606788_2	LOC491382-LOC606788_2	intergenic_region	LOC491382-LOC606788_2		n.70299954C>T
chr1	70347068	GA	G	PASS	0/1	intron_variant	MODIFIER	LOC119875971	LOC119875971	transcript	XM_038526808.1	protein_coding	c.7-408delT
chr1	70363445	G	A	PASS	0/1	intergenic_region	MODIFIER	LOC119875971-FAM240B_2	LOC119875971-FAM240B_2	intergenic_region	LOC119875971-FAM240B_2		n.70363445G>A
chr1	70392005	T	C	PASS	0/1	intron_variant	MODIFIER	FAM240B_2	FAM240B_2	transcript	XM_038526807.1	protein_coding	c.153-4588T>C
chr1	70481636	C	G	PASS	0/1	intergenic_region	MODIFIER	LOC119870805-CTSV	LOC119870805-CTSV	intergenic_region	LOC119870805-CTSV		n.70481636C>G
chr1	70482755	G	T	PASS	0/1	intergenic_region	MODIFIER	LOC119870805-CTSV	LOC119870805-CTSV	intergenic_region	LOC119870805-CTSV		n.70482755G>T
chr1	70490673	A	T	PASS	0/1	intergenic_region	MODIFIER	LOC119870805-CTSV	LOC119870805-CTSV	intergenic_region	LOC119870805-CTSV		n.70490673A>T
chr1	71374788	C	T	PASS	0/1	intergenic_region	MODIFIER	LOC111096339-ERCC6L2	LOC111096339-ERCC6L2	intergenic_region	LOC111096339-ERCC6L2		n.71374788C>T
chr1	73463203	A	T	PASS	0/1	intergenic_region	MODIFIER	LOC111096376-LOC106559362	LOC111096376-LOC106559362	intergenic_region	LOC111096376-LOC106559362		n.73463203A>T
chr1	75040674	G	A	PASS	0/1	intron_variant	MODIFIER	LOC119870817	LOC119870817	transcript	XR_005354049.1	pseudogene	n.444-1145G>A
chr1	75040674	G	A	PASS	0/1	intron_variant	MODIFIER	NTRK2	NTRK2	transcript	XM_038526948.1	protein_coding	c.2173-2644C>T
chr1	75040674	G	A	PASS	0/1	intron_variant	MODIFIER	NTRK2	NTRK2	transcript	XM_038526952.1	protein_coding	c.1705-2644C>T
chr1	75040674	G	A	PASS	0/1	intron_variant	MODIFIER	NTRK2	NTRK2	transcript	XM_038526949.1	protein_coding	c.2125-2644C>T
chr1	77283342	A	AGGGATCCCTGGGTGGCGCTGCGGTTTAGCGCCTGCCTTTGGCCCAGGGCGCGATCC	PASS	0/1	intergenic_region	MODIFIER	LOC111096571-LOC119867965	LOC111096571-LOC119867965	intergenic_region	LOC111096571-LOC119867965		n.77283342_77283343insGGGATCCCTGGGTGGCGCTGCGGTTTAGCGCCTGCCTTTGGCCCAGGGCGCGATCC
chr1	85209930	GTTTA	G	PASS	0/1	intron_variant	MODIFIER	LOC102152841	LOC102152841	transcript	XR_005354157.1	pseudogene	n.903+1307_903+1310delTAAA
chr1	85209930	GTTTA	G	PASS	0/1	intron_variant	MODIFIER	LOC102152841	LOC102152841	transcript	XR_005354156.1	pseudogene	n.515+1307_515+1310delTAAA
chr1	85209930	GTTTA	G	PASS	0/1	intron_variant	MODIFIER	LOC102152841	LOC102152841	transcript	XR_005354158.1	pseudogene	n.800+1307_800+1310delTAAA
chr1	88739049	C	G	PASS	0/1	intron_variant	MODIFIER	FAM189A2	FAM189A2	transcript	XM_038527135.1	protein_coding	c.432+2557G>C
chr1	89391886	A	T	PASS	0/1	intron_variant	MODIFIER	LOC106559468	LOC106559468	transcript	XR_005354242.1	pseudogene	n.553-20482A>T
chr1	89391886	A	T	PASS	0/1	intron_variant	MODIFIER	LOC106559468	LOC106559468	transcript	XR_005354241.1	pseudogene	n.492-38686A>T
chr1	94910743	C	T	PASS	0/1	intergenic_region	MODIFIER	LOC111090786-LOC100687983	LOC111090786-LOC100687983	intergenic_region	LOC111090786-LOC100687983		n.94910743C>T
chr1	95651826	C	G	PASS	0/1	intron_variant	MODIFIER	LOC484191	LOC484191	transcript	XM_038527283.1	protein_coding	c.481-782G>C
chr1	95651826	C	G	PASS	0/1	intron_variant	MODIFIER	LOC111097017	LOC111097017	transcript	XR_005354311.1	pseudogene	n.89+15649C>G
chr1	95651826	C	G	PASS	0/1	intron_variant	MODIFIER	LOC484191	LOC484191	transcript	XM_038527287.1	protein_coding	c.367-782G>C
chr1	95651826	C	G	PASS	0/1	intron_variant	MODIFIER	LOC484191	LOC484191	transcript	XM_038527289.1	protein_coding	c.256-782G>C
chr1	95651826	C	G	PASS	0/1	intron_variant	MODIFIER	LOC484191	LOC484191	transcript	XM_038527290.1	protein_coding	c.172-782G>C
chr1	95651826	C	G	PASS	0/1	intron_variant	MODIFIER	LOC484191	LOC484191	transcript	XM_038527284.1	protein_coding	c.397-782G>C
chr1	95651826	C	G	PASS	0/1	intron_variant	MODIFIER	LOC484191	LOC484191	transcript	XM_038527285.1	protein_coding	c.481-782G>C
chr1	95651826	C	G	PASS	0/1	intron_variant	MODIFIER	LOC484191	LOC484191	transcript	XM_038527286.1	protein_coding	c.370-782G>C
chr1	95651826	C	G	PASS	0/1	intron_variant	MODIFIER	LOC484191	LOC484191	transcript	XM_038527288.1	protein_coding	c.286-782G>C
chr1	96738373	A	T	PASS	0/1	intergenic_region	MODIFIER	SYK-DIRAS2	SYK-DIRAS2	intergenic_region	SYK-DIRAS2		n.96738373A>T
chr1	100744922	G	A	PASS	0/1	intron_variant	MODIFIER	LOC102152916	LOC102152916	transcript	XM_038525518.1	protein_coding	c.550-16921G>A
chr1	102242898	T	C	PASS	0/1	missense_variant	MODERATE	LOC119875988	LOC119875988	transcript	XM_038527612.1	protein_coding	c.1850A>G	p.Gln617Arg
chr1	102242898	T	C	PASS	0/1	missense_variant	MODERATE	LOC119875988	LOC119875988	transcript	XM_038527605.1	protein_coding	c.1577A>G	p.Gln526Arg
chr1	102242898	T	C	PASS	0/1	missense_variant	MODERATE	LOC119875988	LOC119875988	transcript	XM_038527607.1	protein_coding	c.1577A>G	p.Gln526Arg
chr1	102242898	T	C	PASS	0/1	missense_variant	MODERATE	LOC119875988	LOC119875988	transcript	XM_038527608.1	protein_coding	c.1577A>G	p.Gln526Arg
chr1	102242898	T	C	PASS	0/1	missense_variant	MODERATE	LOC119875988	LOC119875988	transcript	XM_038527604.1	protein_coding	c.1577A>G	p.Gln526Arg
chr1	102242898	T	C	PASS	0/1	missense_variant	MODERATE	LOC119875988	LOC119875988	transcript	XM_038527603.1	protein_coding	c.1577A>G	p.Gln526Arg
chr1	102242898	T	C	PASS	0/1	missense_variant	MODERATE	LOC119875988	LOC119875988	transcript	XM_038527606.1	protein_coding	c.1577A>G	p.Gln526Arg
chr1	102242898	T	C	PASS	0/1	downstream_gene_variant	MODIFIER	LOC111097314	LOC111097314	transcript	XR_005354433.1	pseudogene	n.*4685T>C
chr1	104927438	T	TCCCTGGGTGGCGCAG	ReadPosRankSum-2	0/1	intergenic_region	MODIFIER	LOC119870914-LOC119871024_4	LOC119870914-LOC119871024_4	intergenic_region	LOC119870914-LOC119871024_4		n.104927438_104927439insCCCTGGGTGGCGCAG
chr1	104950715	T	C	PASS	0/1	intron_variant	MODIFIER	LOC119871024_4	LOC119871024_4	transcript	XM_038525533.1	protein_coding	c.239-6852T>C
chr1	105666450	C	A	PASS	1/1	intergenic_region	MODIFIER	LOC111098979-LOC111090552	LOC111098979-LOC111090552	intergenic_region	LOC111098979-LOC111090552		n.105666450C>A
chr1	105721354	G	A	PASS	1/1	intergenic_region	MODIFIER	LOC102156556-LOC119875920	LOC102156556-LOC119875920	intergenic_region	LOC102156556-LOC119875920		n.105721354G>A
chr1	105721390	C	G	PASS	1/1	intergenic_region	MODIFIER	LOC102156556-LOC119875920	LOC102156556-LOC119875920	intergenic_region	LOC102156556-LOC119875920		n.105721390C>G
chr1	105721416	C	CTCTCTA	PASS	1/1	intergenic_region	MODIFIER	LOC102156556-LOC119875920	LOC102156556-LOC119875920	intergenic_region	LOC102156556-LOC119875920		n.105721416_105721417insTCTCTA
chr1	111432069	A	G	PASS	0/1	downstream_gene_variant	MODIFIER	IGSF23	IGSF23	transcript	XM_038525551.1	protein_coding	c.*3404T>C
chr1	111432069	A	G	PASS	0/1	intergenic_region	MODIFIER	PVR-IGSF23	PVR-IGSF23	intergenic_region	PVR-IGSF23		n.111432069A>G
chr1	112865435	C	T	PASS	0/1	downstream_gene_variant	MODIFIER	ZNF526	ZNF526	transcript	XM_038528743.1	protein_coding	c.*5571G>A
chr1	112865435	C	T	PASS	0/1	downstream_gene_variant	MODIFIER	ZNF526	ZNF526	transcript	XM_038528746.1	protein_coding	c.*5571G>A
chr1	112865435	C	T	PASS	0/1	downstream_gene_variant	MODIFIER	ZNF526	ZNF526	transcript	XM_038528752.1	protein_coding	c.*5571G>A
chr1	112865435	C	T	PASS	0/1	downstream_gene_variant	MODIFIER	ZNF526	ZNF526	transcript	XM_038528747.1	protein_coding	c.*5571G>A
chr1	112865435	C	T	PASS	0/1	downstream_gene_variant	MODIFIER	ZNF526	ZNF526	transcript	XM_038528744.1	protein_coding	c.*5571G>A
chr1	112865435	C	T	PASS	0/1	downstream_gene_variant	MODIFIER	ZNF526	ZNF526	transcript	XM_038528745.1	protein_coding	c.*5571G>A
chr1	112865435	C	T	PASS	0/1	downstream_gene_variant	MODIFIER	ZNF526	ZNF526	transcript	XM_038528748.1	protein_coding	c.*5571G>A
chr1	112865435	C	T	PASS	0/1	downstream_gene_variant	MODIFIER	ZNF526	ZNF526	transcript	XM_038528749.1	protein_coding	c.*5571G>A
chr1	112865435	C	T	PASS	0/1	downstream_gene_variant	MODIFIER	ZNF526	ZNF526	transcript	XM_038528750.1	protein_coding	c.*5571G>A
chr1	112865435	C	T	PASS	0/1	downstream_gene_variant	MODIFIER	ZNF526	ZNF526	transcript	XM_038528751.1	protein_coding	c.*5571G>A
chr1	112865435	C	T	PASS	0/1	intron_variant	MODIFIER	GSK3A	GSK3A	transcript	XM_038528753.1	protein_coding	c.905-245C>T
chr1	112911475	G	A	PASS	0/1	intron_variant	MODIFIER	POU2F2	POU2F2	transcript	XM_038528762.1	protein_coding	c.-70+16232G>A
chr1	115973380	A	T	PASS	0/1	intron_variant	MODIFIER	LOC100686288	LOC100686288	transcript	XM_038529187.1	protein_coding	c.38-5516T>A
chr1	116685817	T	TTTTTATTTATTTATGATAG	PASS	0/1	intron_variant	MODIFIER	ZNF793	ZNF793	transcript	XM_038529198.1	protein_coding	c.-46-3879_-46-3878insTTTTATTTATTTATGATAG
chr1	116685817	T	TTTTTATTTATTTATGATAG	PASS	0/1	intron_variant	MODIFIER	ZNF793	ZNF793	transcript	XM_038529206.1	protein_coding	c.-46-3879_-46-3878insTTTTATTTATTTATGATAG
chr1	116685817	T	TTTTTATTTATTTATGATAG	PASS	0/1	intron_variant	MODIFIER	ZNF793	ZNF793	transcript	XM_038529208.1	protein_coding	c.-46-3879_-46-3878insTTTTATTTATTTATGATAG
chr1	116685817	T	TTTTTATTTATTTATGATAG	PASS	0/1	intron_variant	MODIFIER	ZNF793	ZNF793	transcript	XM_038529205.1	protein_coding	c.-47+915_-47+916insTTTTATTTATTTATGATAG
chr1	116685817	T	TTTTTATTTATTTATGATAG	PASS	0/1	intron_variant	MODIFIER	ZNF793	ZNF793	transcript	XM_038529204.1	protein_coding	c.-46-3879_-46-3878insTTTTATTTATTTATGATAG
chr1	116685817	T	TTTTTATTTATTTATGATAG	PASS	0/1	intron_variant	MODIFIER	ZNF793	ZNF793	transcript	XM_038529200.1	protein_coding	c.-47+915_-47+916insTTTTATTTATTTATGATAG
chr1	116685817	T	TTTTTATTTATTTATGATAG	PASS	0/1	intron_variant	MODIFIER	ZNF793	ZNF793	transcript	XM_038529201.1	protein_coding	c.-47+915_-47+916insTTTTATTTATTTATGATAG
chr1	116685817	T	TTTTTATTTATTTATGATAG	PASS	0/1	intron_variant	MODIFIER	ZNF793	ZNF793	transcript	XM_038529207.1	protein_coding	c.-97+7971_-97+7972insTTTTATTTATTTATGATAG
chr1	116685817	T	TTTTTATTTATTTATGATAG	PASS	0/1	intron_variant	MODIFIER	ZNF793	ZNF793	transcript	XM_038529199.1	protein_coding	c.-46-3879_-46-3878insTTTTATTTATTTATGATAG
chr1	116685817	T	TTTTTATTTATTTATGATAG	PASS	0/1	intron_variant	MODIFIER	ZNF793	ZNF793	transcript	XM_038529203.1	protein_coding	c.-46-3879_-46-3878insTTTTATTTATTTATGATAG
chr1	116685817	T	TTTTTATTTATTTATGATAG	PASS	0/1	intron_variant	MODIFIER	ZNF793	ZNF793	transcript	XM_038529202.1	protein_coding	c.-46-3879_-46-3878insTTTTATTTATTTATGATAG
chr1	116685819	C	CACACAGGGAGAGAGAGAGAGAGAGG	PASS	0/1	intron_variant	MODIFIER	ZNF793	ZNF793	transcript	XM_038529198.1	protein_coding	c.-46-3877_-46-3876insACACAGGGAGAGAGAGAGAGAGAGG
chr1	116685819	C	CACACAGGGAGAGAGAGAGAGAGAGG	PASS	0/1	intron_variant	MODIFIER	ZNF793	ZNF793	transcript	XM_038529206.1	protein_coding	c.-46-3877_-46-3876insACACAGGGAGAGAGAGAGAGAGAGG
chr1	116685819	C	CACACAGGGAGAGAGAGAGAGAGAGG	PASS	0/1	intron_variant	MODIFIER	ZNF793	ZNF793	transcript	XM_038529208.1	protein_coding	c.-46-3877_-46-3876insACACAGGGAGAGAGAGAGAGAGAGG
chr1	116685819	C	CACACAGGGAGAGAGAGAGAGAGAGG	PASS	0/1	intron_variant	MODIFIER	ZNF793	ZNF793	transcript	XM_038529205.1	protein_coding	c.-47+917_-47+918insACACAGGGAGAGAGAGAGAGAGAGG
chr1	116685819	C	CACACAGGGAGAGAGAGAGAGAGAGG	PASS	0/1	intron_variant	MODIFIER	ZNF793	ZNF793	transcript	XM_038529204.1	protein_coding	c.-46-3877_-46-3876insACACAGGGAGAGAGAGAGAGAGAGG
chr1	116685819	C	CACACAGGGAGAGAGAGAGAGAGAGG	PASS	0/1	intron_variant	MODIFIER	ZNF793	ZNF793	transcript	XM_038529200.1	protein_coding	c.-47+917_-47+918insACACAGGGAGAGAGAGAGAGAGAGG
chr1	116685819	C	CACACAGGGAGAGAGAGAGAGAGAGG	PASS	0/1	intron_variant	MODIFIER	ZNF793	ZNF793	transcript	XM_038529201.1	protein_coding	c.-47+917_-47+918insACACAGGGAGAGAGAGAGAGAGAGG
chr1	116685819	C	CACACAGGGAGAGAGAGAGAGAGAGG	PASS	0/1	intron_variant	MODIFIER	ZNF793	ZNF793	transcript	XM_038529207.1	protein_coding	c.-97+7973_-97+7974insACACAGGGAGAGAGAGAGAGAGAGG
chr1	116685819	C	CACACAGGGAGAGAGAGAGAGAGAGG	PASS	0/1	intron_variant	MODIFIER	ZNF793	ZNF793	transcript	XM_038529199.1	protein_coding	c.-46-3877_-46-3876insACACAGGGAGAGAGAGAGAGAGAGG
chr1	116685819	C	CACACAGGGAGAGAGAGAGAGAGAGG	PASS	0/1	intron_variant	MODIFIER	ZNF793	ZNF793	transcript	XM_038529203.1	protein_coding	c.-46-3877_-46-3876insACACAGGGAGAGAGAGAGAGAGAGG
chr1	116685819	C	CACACAGGGAGAGAGAGAGAGAGAGG	PASS	0/1	intron_variant	MODIFIER	ZNF793	ZNF793	transcript	XM_038529202.1	protein_coding	c.-46-3877_-46-3876insACACAGGGAGAGAGAGAGAGAGAGG
chr1	120765914	T	A	PASS	0/1	intron_variant	MODIFIER	LOC111098384	LOC111098384	transcript	XR_005354812.1	pseudogene	n.541+20558T>A
chr1	120765917	C	T	PASS	0/1	intron_variant	MODIFIER	LOC111098384	LOC111098384	transcript	XR_005354812.1	pseudogene	n.541+20561C>T
chr2	1104199	T	C	PASS	0/1	intergenic_region	MODIFIER	LOC119876096-LOC119876097	LOC119876096-LOC119876097	intergenic_region	LOC119876096-LOC119876097		n.1104199T>C
chr2	1322847	T	G	PASS	0/1	intron_variant	MODIFIER	LOC102152672	LOC102152672	transcript	XR_005355127.1	pseudogene	n.482-53872A>C
chr2	1322847	T	G	PASS	0/1	intron_variant	MODIFIER	LOC102152672	LOC102152672	transcript	XR_005355128.1	pseudogene	n.482-53934A>C
chr2	5006721	C	A	PASS	0/1	intron_variant	MODIFIER	APBB1IP	APBB1IP	transcript	XM_038529748.1	protein_coding	c.692-449G>T
chr2	5006721	C	A	PASS	0/1	intron_variant	MODIFIER	APBB1IP	APBB1IP	transcript	XM_038529749.1	protein_coding	c.692-449G>T
chr2	6309446	T	C	PASS	0/1	upstream_gene_variant	MODIFIER	ENKUR	ENKUR	transcript	XM_038529767.1	protein_coding	c.-2180T>C
chr2	6309446	T	C	PASS	0/1	upstream_gene_variant	MODIFIER	ENKUR	ENKUR	transcript	XM_038529768.1	protein_coding	c.-2302T>C
chr2	6309446	T	C	PASS	0/1	upstream_gene_variant	MODIFIER	ENKUR	ENKUR	transcript	XM_038529769.1	protein_coding	c.-2083T>C
chr2	6309446	T	C	PASS	0/1	upstream_gene_variant	MODIFIER	ENKUR	ENKUR	transcript	XM_038529770.1	protein_coding	c.-1870T>C
chr2	6309446	T	C	PASS	0/1	intron_variant	MODIFIER	THNSL1	THNSL1	transcript	XM_038529763.1	protein_coding	c.-221+1293A>G
chr2	6309446	T	C	PASS	0/1	intron_variant	MODIFIER	THNSL1	THNSL1	transcript	XM_038529765.1	protein_coding	c.-221+997A>G
chr2	6309446	T	C	PASS	0/1	intron_variant	MODIFIER	THNSL1	THNSL1	transcript	XM_038529766.1	protein_coding	c.-49+1293A>G
chr2	6309446	T	C	PASS	0/1	intron_variant	MODIFIER	THNSL1	THNSL1	transcript	XM_038529764.1	protein_coding	c.-221+1574A>G
chr2	10167168	T	G	VQSRTrancheSNP99.90to100.00	0/1	intergenic_region	MODIFIER	NEBL-LOC111091340	NEBL-LOC111091340	intergenic_region	NEBL-LOC111091340		n.10167168T>G
chr2	12048534	T	C	PASS	0/1	downstream_gene_variant	MODIFIER	LOC119871047	LOC119871047	transcript	XR_005354934.1	pseudogene	n.*1830A>G
chr2	12048534	T	C	PASS	0/1	intergenic_region	MODIFIER	LOC119871080-LOC119871047	LOC119871080-LOC119871047	intergenic_region	LOC119871080-LOC119871047		n.12048534T>C
chr2	17230824	G	GACTT	PASS	1/1	downstream_gene_variant	MODIFIER	LOC119876103	LOC119876103	transcript	XM_038532070.1	protein_coding	c.*3235_*3236insAAGT
chr2	17230824	G	GACTT	PASS	1/1	intron_variant	MODIFIER	LOC119869234	LOC119869234	transcript	XM_038532069.1	protein_coding	c.246+1110_246+1111insAAGT
chr2	17330298	C	A	PASS	1/1	intron_variant	MODIFIER	LOC119876055	LOC119876055	transcript	XR_005355240.1	pseudogene	n.213+14676G>T
chr2	17330298	C	A	PASS	1/1	intron_variant	MODIFIER	LOC119876055	LOC119876055	transcript	XR_005355241.1	pseudogene	n.175+14714G>T
chr2	22114908	T	G	PASS	0/1	upstream_gene_variant	MODIFIER	SEPHS1	SEPHS1	transcript	NM_001190410.1	protein_coding	c.-1994T>G
chr2	22114908	T	G	PASS	0/1	intergenic_region	MODIFIER	LOC119869987-SEPHS1	LOC119869987-SEPHS1	intergenic_region	LOC119869987-SEPHS1		n.22114908T>G
chr2	25084399	G	A	PASS	0/1	intergenic_region	MODIFIER	CELF2-LOC119870610	CELF2-LOC119870610	intergenic_region	CELF2-LOC119870610		n.25084399G>A
chr2	26786225	GTGAAAATGA	G	ReadPosRankSum-2	0/1	intergenic_region	MODIFIER	LOC119869991-LOC111094528	LOC119869991-LOC111094528	intergenic_region	LOC119869991-LOC111094528		n.26786226_26786234delTGAAAATGA
chr2	27671945	T	C	PASS	0/1	intergenic_region	MODIFIER	LOC100855427-SFMBT2	LOC100855427-SFMBT2	intergenic_region	LOC100855427-SFMBT2		n.27671945T>C
chr2	28109137	T	C	PASS	0/1	intron_variant	MODIFIER	LOC111094539	LOC111094539	transcript	XR_005354958.1	pseudogene	n.406+213T>C
chr2	28109137	T	C	PASS	0/1	intron_variant	MODIFIER	LOC111094539	LOC111094539	transcript	XR_005354957.1	pseudogene	n.385+234T>C
chr2	29280988	T	C	PASS	0/1	upstream_gene_variant	MODIFIER	TASOR2	TASOR2	transcript	XM_038530194.1	protein_coding	c.-4911A>G
chr2	29280988	T	C	PASS	0/1	upstream_gene_variant	MODIFIER	TASOR2	TASOR2	transcript	XM_038530201.1	protein_coding	c.-5470A>G
chr2	29280988	T	C	PASS	0/1	upstream_gene_variant	MODIFIER	TASOR2	TASOR2	transcript	XM_038530195.1	protein_coding	c.-4911A>G
chr2	29280988	T	C	PASS	0/1	upstream_gene_variant	MODIFIER	TASOR2	TASOR2	transcript	XM_038530197.1	protein_coding	c.-4911A>G
chr2	29280988	T	C	PASS	0/1	upstream_gene_variant	MODIFIER	TASOR2	TASOR2	transcript	XM_038530196.1	protein_coding	c.-4911A>G
chr2	29280988	T	C	PASS	0/1	upstream_gene_variant	MODIFIER	TASOR2	TASOR2	transcript	XM_038530198.1	protein_coding	c.-4911A>G
chr2	29280988	T	C	PASS	0/1	intergenic_region	MODIFIER	TASOR2-ASB13	TASOR2-ASB13	intergenic_region	TASOR2-ASB13		n.29280988T>C
chr2	30169969	T	C	PASS	0/1	intergenic_region	MODIFIER	LOC119870074-LOC111094549	LOC119870074-LOC111094549	intergenic_region	LOC119870074-LOC111094549		n.30169969T>C
chr2	33060372	G	T	PASS	0/1	intergenic_region	MODIFIER	GTPBP4-LARP4B	GTPBP4-LARP4B	intergenic_region	GTPBP4-LARP4B		n.33060372G>T
chr2	34436705	G	T	PASS	1/1	intron_variant	MODIFIER	NRG2	NRG2	transcript	XM_038530311.1	protein_coding	c.-68+15596C>A
chr2	34436705	G	T	PASS	1/1	intron_variant	MODIFIER	NRG2	NRG2	transcript	XM_038530312.1	protein_coding	c.-68+15596C>A
chr2	34436705	G	T	PASS	1/1	intron_variant	MODIFIER	NRG2	NRG2	transcript	XM_038530314.1	protein_coding	c.-68+15596C>A
chr2	34436705	G	T	PASS	1/1	intron_variant	MODIFIER	NRG2	NRG2	transcript	XM_038530315.1	protein_coding	c.-68+15596C>A
chr2	34436705	G	T	PASS	1/1	intron_variant	MODIFIER	NRG2	NRG2	transcript	XM_038530316.1	protein_coding	c.-68+15596C>A
chr2	42068145	CTTGTTCTTCTTCTTTGTTTTTTT	C	PASS	1/1	intergenic_region	MODIFIER	LOC119870004_2-SLC38A9	LOC119870004_2-SLC38A9	intergenic_region	LOC119870004_2-SLC38A9		n.42068146_42068168delTTGTTCTTCTTCTTTGTTTTTTT
chr2	51536110	C	T	PASS	0/1	intron_variant	MODIFIER	MAST4	MAST4	transcript	XM_038529583.1	protein_coding	c.663+35782C>T
chr2	57081262	A	C	PASS	0/1	intergenic_region	MODIFIER	LOC119875866-LOC119870017	LOC119875866-LOC119870017	intergenic_region	LOC119875866-LOC119870017		n.57081262A>C
chr2	59743977	GATCTGCCTCCTCTCTCAGACCCACCTCCCTCCCCAGA	G	PASS	1/1	downstream_gene_variant	MODIFIER	MMP2	MMP2	transcript	XM_038531020.1	protein_coding	c.*4130_*4166delTCTGGGGAGGGAGGTGGGTCTGAGAGAGGAGGCAGAT
chr2	59743977	GATCTGCCTCCTCTCTCAGACCCACCTCCCTCCCCAGA	G	PASS	1/1	intron_variant	MODIFIER	LPCAT2	LPCAT2	transcript	XM_038531017.1	protein_coding	c.171+1176_171+1212delTCTGGGGAGGGAGGTGGGTCTGAGAGAGGAGGCAGAT
chr2	59743977	GATCTGCCTCCTCTCTCAGACCCACCTCCCTCCCCAGA	G	PASS	1/1	intron_variant	MODIFIER	LPCAT2	LPCAT2	transcript	XM_038531018.1	protein_coding	c.171+1176_171+1212delTCTGGGGAGGGAGGTGGGTCTGAGAGAGGAGGCAGAT
chr2	60655280	A	T	PASS	0/1	intergenic_region	MODIFIER	LOC111094665-LOC102155462	LOC111094665-LOC102155462	intergenic_region	LOC111094665-LOC102155462		n.60655280A>T
chr2	65034331	G	A	PASS	0/1	downstream_gene_variant	MODIFIER	LOC119870339	LOC119870339	transcript	XR_005355821.1	pseudogene	n.*621C>T
chr2	65034331	G	A	PASS	0/1	intron_variant	MODIFIER	ZNF423	ZNF423	transcript	XM_038531091.1	protein_coding	c.3864+2778G>A
chr2	65034331	G	A	PASS	0/1	intron_variant	MODIFIER	ZNF423	ZNF423	transcript	XM_038531093.1	protein_coding	c.3660+2778G>A
chr2	65034331	G	A	PASS	0/1	intron_variant	MODIFIER	ZNF423	ZNF423	transcript	XM_038531095.1	protein_coding	c.3489+2778G>A
chr2	65034331	G	A	PASS	0/1	intron_variant	MODIFIER	ZNF423	ZNF423	transcript	XM_038531096.1	protein_coding	c.3489+2778G>A
chr2	69957758	G	A	PASS	0/1	intergenic_region	MODIFIER	LOC111094698-LOC119870534	LOC111094698-LOC119870534	intergenic_region	LOC111094698-LOC119870534		n.69957758G>A
chr2	71065032	C	T	PASS	0/1	intergenic_region	MODIFIER	EPB41-OPRD1	EPB41-OPRD1	intergenic_region	EPB41-OPRD1		n.71065032C>T
chr2	75230646	G	T	PASS	0/1	intron_variant	MODIFIER	LOC111093588	LOC111093588	transcript	XR_005356026.1	pseudogene	n.598+1588C>A
chr2	75704017	C	T	PASS	0/1	3_prime_UTR_variant	MODIFIER	LUZP1	LUZP1	transcript	XM_038531645.1	protein_coding	c.*3247C>T
chr2	75704017	C	T	PASS	0/1	3_prime_UTR_variant	MODIFIER	LUZP1	LUZP1	transcript	XM_038531646.1	protein_coding	c.*3247C>T
chr2	75704017	C	T	PASS	0/1	3_prime_UTR_variant	MODIFIER	LUZP1	LUZP1	transcript	XM_038531647.1	protein_coding	c.*3247C>T
chr2	75704017	C	T	PASS	0/1	3_prime_UTR_variant	MODIFIER	LUZP1	LUZP1	transcript	XM_038531652.1	protein_coding	c.*2825C>T
chr2	75704017	C	T	PASS	0/1	3_prime_UTR_variant	MODIFIER	LUZP1	LUZP1	transcript	XM_038531648.1	protein_coding	c.*3247C>T
chr2	75704017	C	T	PASS	0/1	3_prime_UTR_variant	MODIFIER	LUZP1	LUZP1	transcript	XM_038531650.1	protein_coding	c.*3247C>T
chr2	75704017	C	T	PASS	0/1	3_prime_UTR_variant	MODIFIER	LUZP1	LUZP1	transcript	XM_038531651.1	protein_coding	c.*3247C>T
chr2	75704017	C	T	PASS	0/1	3_prime_UTR_variant	MODIFIER	LUZP1	LUZP1	transcript	XM_038531649.1	protein_coding	c.*3247C>T
chr2	75704017	C	T	PASS	0/1	downstream_gene_variant	MODIFIER	KDM1A	KDM1A	transcript	XM_038531653.1	protein_coding	c.*2195G>A
chr2	75704017	C	T	PASS	0/1	downstream_gene_variant	MODIFIER	KDM1A	KDM1A	transcript	XM_038531654.1	protein_coding	c.*2195G>A
chr2	75704017	C	T	PASS	0/1	downstream_gene_variant	MODIFIER	KDM1A	KDM1A	transcript	XM_038531655.1	protein_coding	c.*2195G>A
chr2	78312313	T	C	PASS	0/1	missense_variant	MODERATE	OTUD3	OTUD3	transcript	XM_038531770.1	protein_coding	c.1028A>G	p.Asn343Ser
chr2	78312313	T	C	PASS	0/1	missense_variant	MODERATE	OTUD3	OTUD3	transcript	XM_038531771.1	protein_coding	c.998A>G	p.Asn333Ser
chr2	78312313	T	C	PASS	0/1	missense_variant	MODERATE	OTUD3	OTUD3	transcript	XM_038531772.1	protein_coding	c.992A>G	p.Asn331Ser
chr2	78312313	T	C	PASS	0/1	missense_variant	MODERATE	OTUD3	OTUD3	transcript	XM_038531773.1	protein_coding	c.875A>G	p.Asn292Ser
chr2	78445366	G	A	PASS	0/1	intron_variant	MODIFIER	TMCO4	TMCO4	transcript	XM_038531774.1	protein_coding	c.1216+1082G>A
chr2	78445366	G	A	PASS	0/1	intron_variant	MODIFIER	TMCO4	TMCO4	transcript	XM_038531775.1	protein_coding	c.1216+1082G>A
chr2	78445366	G	A	PASS	0/1	intron_variant	MODIFIER	TMCO4	TMCO4	transcript	XM_038531777.1	protein_coding	c.1015+1082G>A
chr2	78445366	G	A	PASS	0/1	intron_variant	MODIFIER	TMCO4	TMCO4	transcript	XM_038531776.1	protein_coding	c.1216+1082G>A
chr2	78445366	G	A	PASS	0/1	intron_variant	MODIFIER	TMCO4	TMCO4	transcript	XM_038531778.1	protein_coding	c.1015+1082G>A
chr2	79054900	G	A	PASS	0/1	intergenic_region	MODIFIER	LOC119870470-IFFO2	LOC119870470-IFFO2	intergenic_region	LOC119870470-IFFO2		n.79054900G>A
chr2	79135299	C	T	PASS	0/1	intron_variant	MODIFIER	IFFO2	IFFO2	transcript	XM_038531812.1	protein_coding	c.822+392C>T
chr2	82987996	T	A	PASS	0/1	intron_variant	MODIFIER	PRDM2	PRDM2	transcript	XM_038531947.1	protein_coding	c.-66+1047A>T
chr2	82987996	T	A	PASS	0/1	intron_variant	MODIFIER	PRDM2	PRDM2	transcript	XM_038531951.1	protein_coding	c.-211+1047A>T
chr2	82987996	T	A	PASS	0/1	intron_variant	MODIFIER	PRDM2	PRDM2	transcript	XM_038531953.1	protein_coding	c.-66+1047A>T
chr2	84471367	G	A	PASS	0/1	synonymous_variant	LOW	TARDBP	TARDBP	transcript	XM_038532039.1	protein_coding	c.108C>T	p.Pro36Pro
chr2	84471367	G	A	PASS	0/1	synonymous_variant	LOW	TARDBP	TARDBP	transcript	XM_038532040.1	protein_coding	c.108C>T	p.Pro36Pro
chr2	84471367	G	A	PASS	0/1	non_coding_transcript_exon_variant	MODIFIER	TARDBP	TARDBP	transcript	XR_005356200.1	pseudogene	n.237C>T
chr2	84471367	G	A	PASS	0/1	non_coding_transcript_exon_variant	MODIFIER	TARDBP	TARDBP	transcript	XR_005356201.1	pseudogene	n.237C>T
chr3	2867556	A	C	PASS	0/1	downstream_gene_variant	MODIFIER	FER	FER	transcript	NM_001003141.1	protein_coding	c.*4898T>G
chr3	2867556	A	C	PASS	0/1	intergenic_region	MODIFIER	LOC100684913-FER	LOC100684913-FER	intergenic_region	LOC100684913-FER		n.2867556A>C
chr3	3038430	G	A	PASS	0/1	intron_variant	MODIFIER	FER	FER	transcript	NM_001003141.1	protein_coding	c.1657-7396C>T
chr3	4184056	T	G	PASS	0/1	intergenic_region	MODIFIER	FBXL17-LOC100685158	FBXL17-LOC100685158	intergenic_region	FBXL17-LOC100685158		n.4184056T>G
chr3	7858344	G	T	PASS	0/1	intergenic_region	MODIFIER	LOC102151511-LOC106558536	LOC102151511-LOC106558536	intergenic_region	LOC102151511-LOC106558536		n.7858344G>T
chr3	10807295	T	A	PASS	0/1	intergenic_region	MODIFIER	LOC119876124-LOC119871073_2	LOC119876124-LOC119871073_2	intergenic_region	LOC119876124-LOC119871073_2		n.10807295T>A
chr3	14315900	C	T	PASS	0/1	intron_variant	MODIFIER	MCTP1	MCTP1	transcript	XM_038532320.1	protein_coding	c.609+20127C>T
chr3	18661795	C	T	PASS	0/1	upstream_gene_variant	MODIFIER	CETN3	CETN3	transcript	XM_038532376.1	protein_coding	c.-1501C>T
chr3	18661795	C	T	PASS	0/1	upstream_gene_variant	MODIFIER	CETN3	CETN3	transcript	XM_038532377.1	protein_coding	c.-1501C>T
chr3	18661795	C	T	PASS	0/1	intron_variant	MODIFIER	POLR3G	POLR3G	transcript	XM_038532370.1	protein_coding	c.-34+1377G>A
chr3	20528899	A	G	PASS	0/1	intron_variant	MODIFIER	TMEM161B	TMEM161B	transcript	XM_038532379.1	protein_coding	c.447-1859A>G
chr3	20528899	A	G	PASS	0/1	intron_variant	MODIFIER	LOC111095145	LOC111095145	transcript	XR_005356755.1	pseudogene	n.91-17807T>C
chr3	20528899	A	G	PASS	0/1	intron_variant	MODIFIER	TMEM161B	TMEM161B	transcript	XM_038532387.1	protein_coding	c.414-1859A>G
chr3	20528899	A	G	PASS	0/1	intron_variant	MODIFIER	TMEM161B	TMEM161B	transcript	XM_038532384.1	protein_coding	c.414-1859A>G
chr3	20528899	A	G	PASS	0/1	intron_variant	MODIFIER	TMEM161B	TMEM161B	transcript	XM_038532382.1	protein_coding	c.414-1859A>G
chr3	20528899	A	G	PASS	0/1	intron_variant	MODIFIER	TMEM161B	TMEM161B	transcript	XM_038532383.1	protein_coding	c.414-1859A>G
chr3	20528899	A	G	PASS	0/1	intron_variant	MODIFIER	TMEM161B	TMEM161B	transcript	XM_038532391.1	protein_coding	c.66-1859A>G
chr3	20528899	A	G	PASS	0/1	intron_variant	MODIFIER	TMEM161B	TMEM161B	transcript	XM_038532386.1	protein_coding	c.414-1859A>G
chr3	20528899	A	G	PASS	0/1	intron_variant	MODIFIER	TMEM161B	TMEM161B	transcript	XM_038532388.1	protein_coding	c.414-1859A>G
chr3	20528899	A	G	PASS	0/1	intron_variant	MODIFIER	TMEM161B	TMEM161B	transcript	XM_038532380.1	protein_coding	c.414-1859A>G
chr3	20528899	A	G	PASS	0/1	intron_variant	MODIFIER	TMEM161B	TMEM161B	transcript	XM_038532381.1	protein_coding	c.414-1859A>G
chr3	20528899	A	G	PASS	0/1	intron_variant	MODIFIER	TMEM161B	TMEM161B	transcript	XM_038532389.1	protein_coding	c.66-1859A>G
chr3	20528899	A	G	PASS	0/1	intron_variant	MODIFIER	TMEM161B	TMEM161B	transcript	XM_038532390.1	protein_coding	c.66-1859A>G
chr3	20528899	A	G	PASS	0/1	intron_variant	MODIFIER	TMEM161B	TMEM161B	transcript	XM_038532392.1	protein_coding	c.66-1859A>G
chr3	20528899	A	G	PASS	0/1	intron_variant	MODIFIER	TMEM161B	TMEM161B	transcript	XM_038532385.1	protein_coding	c.414-1859A>G
chr3	20528899	A	G	PASS	0/1	intron_variant	MODIFIER	TMEM161B	TMEM161B	transcript	XM_038532393.1	protein_coding	c.-62-1897A>G
chr3	22692525	T	C	PASS	0/1	intergenic_region	MODIFIER	LOC119871362-LOC111095351	LOC119871362-LOC111095351	intergenic_region	LOC119871362-LOC111095351		n.22692525T>C
chr3	23443747	C	T	PASS	0/1	intergenic_region	MODIFIER	LOC119871156-EDIL3	LOC119871156-EDIL3	intergenic_region	LOC119871156-EDIL3		n.23443747C>T
chr3	23889804	T	TTTA	PASS	0/1	intron_variant	MODIFIER	EDIL3	EDIL3	transcript	XM_038532401.1	protein_coding	c.1138-15083_1138-15082insTTA
chr3	23889804	T	TTTA	PASS	0/1	intron_variant	MODIFIER	EDIL3	EDIL3	transcript	XM_038532402.1	protein_coding	c.1108-15083_1108-15082insTTA
chr3	23889804	T	TTTA	PASS	0/1	intron_variant	MODIFIER	EDIL3	EDIL3	transcript	XM_038532403.1	protein_coding	c.1009-15083_1009-15082insTTA
chr3	27782683	A	T	PASS	0/1	intron_variant	MODIFIER	LOC102152539	LOC102152539	transcript	XR_005356310.1	pseudogene	n.740-2058T>A
chr3	27782683	A	T	PASS	0/1	intron_variant	MODIFIER	LOC102152539	LOC102152539	transcript	XR_005356315.1	pseudogene	n.669-2058T>A
chr3	27782683	A	T	PASS	0/1	intron_variant	MODIFIER	LOC102152539	LOC102152539	transcript	XR_005356309.1	pseudogene	n.740-2058T>A
chr3	27782683	A	T	PASS	0/1	intron_variant	MODIFIER	LOC102152539	LOC102152539	transcript	XR_005356313.1	pseudogene	n.669-2058T>A
chr3	28719649	AT	A	PASS	0/1	intron_variant	MODIFIER	AP3B1	AP3B1	transcript	NM_001002974.2	protein_coding	c.603+1339delT
chr3	29759789	GAC	G	ReadPosRankSum-2	0/1	intron_variant	MODIFIER	PDE8B	PDE8B	transcript	XM_038532500.1	protein_coding	c.36+554_36+555delGT
chr3	29759789	GAC	G	ReadPosRankSum-2	0/1	intron_variant	MODIFIER	PDE8B	PDE8B	transcript	XM_038532499.1	protein_coding	c.36+554_36+555delGT
chr3	29759789	GAC	G	ReadPosRankSum-2	0/1	intron_variant	MODIFIER	PDE8B	PDE8B	transcript	XM_038532501.1	protein_coding	c.-34+1489_-34+1490delGT
chr3	37447227	A	AG	PASS	0/1	intron_variant	MODIFIER	LOC119871186	LOC119871186	transcript	XR_005356896.1	pseudogene	n.991+25483_991+25484insC
chr3	37447227	A	AG	PASS	0/1	intron_variant	MODIFIER	LOC119871186	LOC119871186	transcript	XR_005356895.1	pseudogene	n.818+25483_818+25484insC
chr3	37447227	A	AG	PASS	0/1	intron_variant	MODIFIER	LOC119871186	LOC119871186	transcript	XR_005356897.1	pseudogene	n.630+25483_630+25484insC
chr3	37447227	A	AG	PASS	0/1	intron_variant	MODIFIER	LOC119871186	LOC119871186	transcript	XR_005356898.1	pseudogene	n.540+25483_540+25484insC
chr3	38086135	G	A	PASS	0/1	intergenic_region	MODIFIER	LOC102155727_2-LOC119870770	LOC102155727_2-LOC119870770	intergenic_region	LOC102155727_2-LOC119870770		n.38086135G>A
chr3	40147734	G	A	VQSRTrancheSNP99.90to100.00	0/1	intron_variant	MODIFIER	SNRPA1	SNRPA1	transcript	XM_038532636.1	protein_coding	c.310-1167G>A
chr3	40147741	C	A	VQSRTrancheSNP99.90to100.00	0/1	intron_variant	MODIFIER	SNRPA1	SNRPA1	transcript	XM_038532636.1	protein_coding	c.310-1160C>A
chr3	40147746	T	G	PASS	0/1	intron_variant	MODIFIER	SNRPA1	SNRPA1	transcript	XM_038532636.1	protein_coding	c.310-1155T>G
chr3	48330457	A	G	PASS	0/1	intergenic_region	MODIFIER	LOC100856235-LOC119871393	LOC100856235-LOC119871393	intergenic_region	LOC100856235-LOC119871393		n.48330457A>G
chr3	57994368	G	GCAGAGTACATGGTTGTGACACAGACCCCGTACTCTGCCAACAAACAGGCATGGCTGT	PASS	0/1	intron_variant	MODIFIER	MTHFS	MTHFS	transcript	XM_038533024.1	protein_coding	c.383-6197_383-6196insCAGAGTACATGGTTGTGACACAGACCCCGTACTCTGCCAACAAACAGGCATGGCTGT
chr3	57994368	G	GCAGAGTACATGGTTGTGACACAGACCCCGTACTCTGCCAACAAACAGGCATGGCTGT	PASS	0/1	intron_variant	MODIFIER	MTHFS	MTHFS	transcript	XR_005357126.1	pseudogene	n.1413-6197_1413-6196insCAGAGTACATGGTTGTGACACAGACCCCGTACTCTGCCAACAAACAGGCATGGCTGT
chr3	57994368	G	GCAGAGTACATGGTTGTGACACAGACCCCGTACTCTGCCAACAAACAGGCATGGCTGT	PASS	0/1	intron_variant	MODIFIER	MTHFS	MTHFS	transcript	XM_038533027.1	protein_coding	c.209-6197_209-6196insCAGAGTACATGGTTGTGACACAGACCCCGTACTCTGCCAACAAACAGGCATGGCTGT
chr3	57994368	G	GCAGAGTACATGGTTGTGACACAGACCCCGTACTCTGCCAACAAACAGGCATGGCTGT	PASS	0/1	intron_variant	MODIFIER	MTHFS	MTHFS	transcript	XM_038533025.1	protein_coding	c.317-6197_317-6196insCAGAGTACATGGTTGTGACACAGACCCCGTACTCTGCCAACAAACAGGCATGGCTGT
chr3	57994368	G	GCAGAGTACATGGTTGTGACACAGACCCCGTACTCTGCCAACAAACAGGCATGGCTGT	PASS	0/1	intron_variant	MODIFIER	MTHFS	MTHFS	transcript	XM_038533026.1	protein_coding	c.209-6197_209-6196insCAGAGTACATGGTTGTGACACAGACCCCGTACTCTGCCAACAAACAGGCATGGCTGT
chr3	58621549	T	G	PASS	0/1	intron_variant	MODIFIER	MORF4L1	MORF4L1	transcript	XM_038533035.1	protein_coding	c.919+308A>C
chr3	58621549	T	G	PASS	0/1	intron_variant	MODIFIER	MORF4L1	MORF4L1	transcript	XM_038533036.1	protein_coding	c.802+308A>C
chr3	58621551	GAA	G	PASS	0/1	intron_variant	MODIFIER	MORF4L1	MORF4L1	transcript	XM_038533035.1	protein_coding	c.919+304_919+305delTT
chr3	58621551	GAA	G	PASS	0/1	intron_variant	MODIFIER	MORF4L1	MORF4L1	transcript	XM_038533036.1	protein_coding	c.802+304_802+305delTT
chr3	58621558	C	T	PASS	0/1	intron_variant	MODIFIER	MORF4L1	MORF4L1	transcript	XM_038533035.1	protein_coding	c.919+299G>A
chr3	58621558	C	T	PASS	0/1	intron_variant	MODIFIER	MORF4L1	MORF4L1	transcript	XM_038533036.1	protein_coding	c.802+299G>A
chr3	58621562	G	T	VQSRTrancheSNP99.90to100.00	0/1	intron_variant	MODIFIER	MORF4L1	MORF4L1	transcript	XM_038533035.1	protein_coding	c.919+295C>A
chr3	58621562	G	T	VQSRTrancheSNP99.90to100.00	0/1	intron_variant	MODIFIER	MORF4L1	MORF4L1	transcript	XM_038533036.1	protein_coding	c.802+295C>A
chr3	58933256	C	T	PASS	0/1	intron_variant	MODIFIER	WDR61	WDR61	transcript	XM_038533055.1	protein_coding	c.320-3297G>A
chr3	67923696	A	G	PASS	0/1	intergenic_region	MODIFIER	LOC111095270-LOC111095384	LOC111095270-LOC111095384	intergenic_region	LOC111095270-LOC111095384		n.67923696A>G
chr3	70413698	C	T	PASS	0/1	intron_variant	MODIFIER	STX18	STX18	transcript	XM_038533393.1	protein_coding	c.706-233G>A
chr3	70413698	C	T	PASS	0/1	intron_variant	MODIFIER	STX18	STX18	transcript	XM_038533396.1	protein_coding	c.460-233G>A
chr3	70413698	C	T	PASS	0/1	intron_variant	MODIFIER	STX18	STX18	transcript	XM_038533395.1	protein_coding	c.538-233G>A
chr3	70413698	C	T	PASS	0/1	intron_variant	MODIFIER	STX18	STX18	transcript	XM_038533398.1	protein_coding	c.460-233G>A
chr3	70413698	C	T	PASS	0/1	intron_variant	MODIFIER	STX18	STX18	transcript	XM_038533399.1	protein_coding	c.460-233G>A
chr3	70413698	C	T	PASS	0/1	intron_variant	MODIFIER	STX18	STX18	transcript	XM_038533397.1	protein_coding	c.460-233G>A
chr3	70413698	C	T	PASS	0/1	intron_variant	MODIFIER	STX18	STX18	transcript	XM_038533394.1	protein_coding	c.706-233G>A
chr3	70413698	C	T	PASS	0/1	intron_variant	MODIFIER	STX18	STX18	transcript	XR_005357253.1	pseudogene	n.770-233G>A
chr3	71508485	A	AG	PASS	0/1	upstream_gene_variant	MODIFIER	EVC2	EVC2	transcript	XM_038533701.1	protein_coding	c.-2842_-2841insC
chr3	71508485	A	AG	PASS	0/1	intron_variant	MODIFIER	EVC	EVC	transcript	XM_038533404.1	protein_coding	c.174+160_174+161insG
chr3	71508485	A	AG	PASS	0/1	intron_variant	MODIFIER	EVC	EVC	transcript	XM_038533405.1	protein_coding	c.174+160_174+161insG
chr3	78793807	A	G	PASS	0/1	intergenic_region	MODIFIER	LOC111095393-LOC100685608	LOC111095393-LOC100685608	intergenic_region	LOC111095393-LOC100685608		n.78793807A>G
chr3	78918325	G	C	PASS	1/1	intergenic_region	MODIFIER	LOC111095393-LOC100685608	LOC111095393-LOC100685608	intergenic_region	LOC111095393-LOC100685608		n.78918325G>C
chr3	92052433	A	G	PASS	0/1	intron_variant	MODIFIER	TMED11	TMED11	transcript	NM_001003286.1	protein_coding	c.125-953A>G
chr3	92256400	G	A	PASS	0/1	upstream_gene_variant	MODIFIER	CPLX1	CPLX1	transcript	XM_038533669.1	protein_coding	c.-2606G>A
chr3	92256400	G	A	PASS	0/1	intron_variant	MODIFIER	CPLX1	CPLX1	transcript	XM_038533663.1	protein_coding	c.32-3548G>A
chr3	92256400	G	A	PASS	0/1	intron_variant	MODIFIER	CPLX1	CPLX1	transcript	XM_038533667.1	protein_coding	c.32-3548G>A
chr3	92256400	G	A	PASS	0/1	intron_variant	MODIFIER	CPLX1	CPLX1	transcript	XM_038533664.1	protein_coding	c.32-3548G>A
chr3	92256400	G	A	PASS	0/1	intron_variant	MODIFIER	CPLX1	CPLX1	transcript	XM_038533666.1	protein_coding	c.32-3548G>A
chr3	92256400	G	A	PASS	0/1	intron_variant	MODIFIER	CPLX1	CPLX1	transcript	XM_038533665.1	protein_coding	c.32-3548G>A
chr3	92256400	G	A	PASS	0/1	intron_variant	MODIFIER	CPLX1	CPLX1	transcript	XM_038533668.1	protein_coding	c.32-3548G>A
chr4	2443751	C	CTTTTTTAA	PASS	0/1	intergenic_region	MODIFIER	LOC111095689-LOC106558653	LOC111095689-LOC106558653	intergenic_region	LOC111095689-LOC106558653		n.2443751_2443752insTTTTTTAA
chr4	5477893	A	C	PASS	0/1	upstream_gene_variant	MODIFIER	LOC111095432	LOC111095432	transcript	XR_005357762.1	pseudogene	n.-1368A>C
chr4	5477893	A	C	PASS	0/1	intron_variant	MODIFIER	LOC111095432	LOC111095432	transcript	XR_005357761.1	pseudogene	n.396-3959A>C
chr4	5477893	A	C	PASS	0/1	intron_variant	MODIFIER	LOC111095432	LOC111095432	transcript	XR_005357760.1	pseudogene	n.298+2453A>C
chr4	7448197	AGAG	A	PASS	0/1	intron_variant	MODIFIER	SIPA1L2	SIPA1L2	transcript	XM_038533897.1	protein_coding	c.-313-169_-313-167delGAG
chr4	7448197	AGAG	A	PASS	0/1	intron_variant	MODIFIER	SIPA1L2	SIPA1L2	transcript	XM_038533898.1	protein_coding	c.-313-169_-313-167delGAG
chr4	7448197	AGAG	A	PASS	0/1	intron_variant	MODIFIER	SIPA1L2	SIPA1L2	transcript	XM_038533904.1	protein_coding	c.-313-169_-313-167delGAG
chr4	7448197	AGAG	A	PASS	0/1	intron_variant	MODIFIER	SIPA1L2	SIPA1L2	transcript	XM_038533899.1	protein_coding	c.-422-169_-422-167delGAG
chr4	7448197	AGAG	A	PASS	0/1	intron_variant	MODIFIER	SIPA1L2	SIPA1L2	transcript	XM_038533905.1	protein_coding	c.-313-169_-313-167delGAG
chr4	7448197	AGAG	A	PASS	0/1	intron_variant	MODIFIER	SIPA1L2	SIPA1L2	transcript	XM_038533901.1	protein_coding	c.-313-169_-313-167delGAG
chr4	7448197	AGAG	A	PASS	0/1	intron_variant	MODIFIER	SIPA1L2	SIPA1L2	transcript	XM_038533902.1	protein_coding	c.-313-169_-313-167delGAG
chr4	7448197	AGAG	A	PASS	0/1	intron_variant	MODIFIER	SIPA1L2	SIPA1L2	transcript	XM_038533903.1	protein_coding	c.-313-169_-313-167delGAG
chr4	8523235	A	G	PASS	0/1	intergenic_region	MODIFIER	EXOC8-GNPAT	EXOC8-GNPAT	intergenic_region	EXOC8-GNPAT		n.8523235A>G
chr4	10662428	A	C	PASS	0/1	intron_variant	MODIFIER	LOC119871451	LOC119871451	transcript	XR_005357833.1	pseudogene	n.150+2807T>G
chr4	15304383	A	G	PASS	0/1	intron_variant	MODIFIER	LOC119871460	LOC119871460	transcript	XR_005357887.1	pseudogene	n.465-7331T>C
chr4	15304383	A	G	PASS	0/1	intron_variant	MODIFIER	LOC119871460	LOC119871460	transcript	XR_005357888.1	pseudogene	n.428-7331T>C
chr4	17392895	T	C	PASS	0/1	intergenic_region	MODIFIER	LOC119874891-LOC102152895	LOC119874891-LOC102152895	intergenic_region	LOC119874891-LOC102152895		n.17392895T>C
chr4	18417341	T	TTTC	PASS	0/1	intron_variant	MODIFIER	CTNNA3	CTNNA3	transcript	XM_038534067.1	protein_coding	c.1733-12247_1733-12246insGAA
chr4	18417341	T	TTTC	PASS	0/1	intron_variant	MODIFIER	CTNNA3	CTNNA3	transcript	XM_038534069.1	protein_coding	c.1733-12247_1733-12246insGAA
chr4	18417341	T	TTTC	PASS	0/1	intron_variant	MODIFIER	CTNNA3	CTNNA3	transcript	XM_038534068.1	protein_coding	c.1733-12247_1733-12246insGAA
chr4	18417341	T	TTTC	PASS	0/1	intron_variant	MODIFIER	CTNNA3	CTNNA3	transcript	XM_038534070.1	protein_coding	c.1733-12247_1733-12246insGAA
chr4	18417341	T	TTTC	PASS	0/1	intron_variant	MODIFIER	CTNNA3	CTNNA3	transcript	XM_038534071.1	protein_coding	c.1733-12247_1733-12246insGAA
chr4	20051133	CT	C	PASS	0/1	intron_variant	MODIFIER	HERC4	HERC4	transcript	XM_038534083.1	protein_coding	c.227-10690delA
chr4	20051133	CT	C	PASS	0/1	intron_variant	MODIFIER	HERC4	HERC4	transcript	XM_038534095.1	protein_coding	c.16+9899delA
chr4	20051133	CT	C	PASS	0/1	intron_variant	MODIFIER	HERC4	HERC4	transcript	XM_038534094.1	protein_coding	c.17-10690delA
chr4	20051133	CT	C	PASS	0/1	intron_variant	MODIFIER	HERC4	HERC4	transcript	XM_038534084.1	protein_coding	c.227-10690delA
chr4	20051133	CT	C	PASS	0/1	intron_variant	MODIFIER	HERC4	HERC4	transcript	XM_038534090.1	protein_coding	c.227-10690delA
chr4	20051133	CT	C	PASS	0/1	intron_variant	MODIFIER	HERC4	HERC4	transcript	XM_038534092.1	protein_coding	c.227-10690delA
chr4	20051133	CT	C	PASS	0/1	intron_variant	MODIFIER	HERC4	HERC4	transcript	XM_038534085.1	protein_coding	c.227-10690delA
chr4	20051133	CT	C	PASS	0/1	intron_variant	MODIFIER	HERC4	HERC4	transcript	XM_038534086.1	protein_coding	c.227-10690delA
chr4	20051133	CT	C	PASS	0/1	intron_variant	MODIFIER	HERC4	HERC4	transcript	XM_038534087.1	protein_coding	c.227-10690delA
chr4	20051133	CT	C	PASS	0/1	intron_variant	MODIFIER	HERC4	HERC4	transcript	XM_038534088.1	protein_coding	c.227-10690delA
chr4	20051133	CT	C	PASS	0/1	intron_variant	MODIFIER	HERC4	HERC4	transcript	XM_038534089.1	protein_coding	c.227-10690delA
chr4	20051133	CT	C	PASS	0/1	intron_variant	MODIFIER	HERC4	HERC4	transcript	XM_038534093.1	protein_coding	c.17-10690delA
chr4	20051133	CT	C	PASS	0/1	intron_variant	MODIFIER	HERC4	HERC4	transcript	XM_038534091.1	protein_coding	c.227-10690delA
chr4	23138876	G	C	PASS	0/1	intron_variant	MODIFIER	CDH23	CDH23	transcript	XM_038534260.1	protein_coding	c.1135-7442G>C
chr4	23138876	G	C	PASS	0/1	intron_variant	MODIFIER	CDH23	CDH23	transcript	XM_038534259.1	protein_coding	c.1135-7442G>C
chr4	23138876	G	C	PASS	0/1	intron_variant	MODIFIER	CDH23	CDH23	transcript	XM_038534258.1	protein_coding	c.1135-7442G>C
chr4	23138876	G	C	PASS	0/1	intron_variant	MODIFIER	CDH23	CDH23	transcript	XM_038534257.1	protein_coding	c.1135-7442G>C
chr4	23138876	G	C	PASS	0/1	intron_variant	MODIFIER	CDH23	CDH23	transcript	XM_038534255.1	protein_coding	c.1135-7442G>C
chr4	23138876	G	C	PASS	0/1	intron_variant	MODIFIER	CDH23	CDH23	transcript	XM_038534256.1	protein_coding	c.1135-7442G>C
chr4	23696765	C	T	PASS	0/1	downstream_gene_variant	MODIFIER	DNAJB12	DNAJB12	transcript	XM_038534297.1	protein_coding	c.*4738G>A
chr4	23696765	C	T	PASS	0/1	downstream_gene_variant	MODIFIER	DNAJB12	DNAJB12	transcript	XM_038534298.1	protein_coding	c.*4798G>A
chr4	23696765	C	T	PASS	0/1	downstream_gene_variant	MODIFIER	DNAJB12	DNAJB12	transcript	XM_038534299.1	protein_coding	c.*4792G>A
chr4	23696765	C	T	PASS	0/1	downstream_gene_variant	MODIFIER	DNAJB12	DNAJB12	transcript	XM_038534300.1	protein_coding	c.*4718G>A
chr4	23696765	C	T	PASS	0/1	downstream_gene_variant	MODIFIER	DNAJB12	DNAJB12	transcript	XR_005357951.1	pseudogene	n.*2894G>A
chr4	23696765	C	T	PASS	0/1	downstream_gene_variant	MODIFIER	DNAJB12	DNAJB12	transcript	XR_005357952.1	pseudogene	n.*2894G>A
chr4	23696765	C	T	PASS	0/1	non_coding_transcript_exon_variant	MODIFIER	LOC119871470	LOC119871470	transcript	XR_005357949.1	pseudogene	n.980G>A
chr4	23701392	G	A	PASS	0/1	3_prime_UTR_variant	MODIFIER	DNAJB12	DNAJB12	transcript	XM_038534297.1	protein_coding	c.*111C>T
chr4	23701392	G	A	PASS	0/1	3_prime_UTR_variant	MODIFIER	DNAJB12	DNAJB12	transcript	XM_038534298.1	protein_coding	c.*171C>T
chr4	23701392	G	A	PASS	0/1	3_prime_UTR_variant	MODIFIER	DNAJB12	DNAJB12	transcript	XM_038534299.1	protein_coding	c.*165C>T
chr4	23701392	G	A	PASS	0/1	3_prime_UTR_variant	MODIFIER	DNAJB12	DNAJB12	transcript	XM_038534300.1	protein_coding	c.*91C>T
chr4	23701392	G	A	PASS	0/1	upstream_gene_variant	MODIFIER	LOC119871470	LOC119871470	transcript	XR_005357949.1	pseudogene	n.-2275C>T
chr4	23701392	G	A	PASS	0/1	non_coding_transcript_exon_variant	MODIFIER	DNAJB12	DNAJB12	transcript	XR_005357951.1	pseudogene	n.1350C>T
chr4	23701392	G	A	PASS	0/1	non_coding_transcript_exon_variant	MODIFIER	DNAJB12	DNAJB12	transcript	XR_005357952.1	pseudogene	n.1350C>T
chr4	23759175	G	A	PASS	0/1	intron_variant	MODIFIER	MICU1	MICU1	transcript	XM_038534286.1	protein_coding	c.1252-3804C>T
chr4	23759175	G	A	PASS	0/1	intron_variant	MODIFIER	MICU1	MICU1	transcript	XM_038534287.1	protein_coding	c.1252-3804C>T
chr4	23759175	G	A	PASS	0/1	intron_variant	MODIFIER	MICU1	MICU1	transcript	XM_038534289.1	protein_coding	c.1096-3804C>T
chr4	23759175	G	A	PASS	0/1	intron_variant	MODIFIER	MICU1	MICU1	transcript	XM_038534290.1	protein_coding	c.1090-3804C>T
chr4	23759175	G	A	PASS	0/1	intron_variant	MODIFIER	MICU1	MICU1	transcript	XM_038534291.1	protein_coding	c.1084-3804C>T
chr4	23759175	G	A	PASS	0/1	intron_variant	MODIFIER	MICU1	MICU1	transcript	XM_038534292.1	protein_coding	c.1078-3804C>T
chr4	23759175	G	A	PASS	0/1	intron_variant	MODIFIER	MICU1	MICU1	transcript	XM_038534293.1	protein_coding	c.1024-3804C>T
chr4	23759175	G	A	PASS	0/1	intron_variant	MODIFIER	MICU1	MICU1	transcript	XM_038534295.1	protein_coding	c.1024-3804C>T
chr4	23759175	G	A	PASS	0/1	intron_variant	MODIFIER	MICU1	MICU1	transcript	XM_038534288.1	protein_coding	c.1252-3804C>T
chr4	23759175	G	A	PASS	0/1	intron_variant	MODIFIER	MICU1	MICU1	transcript	XM_038534296.1	protein_coding	c.850-3804C>T
chr4	23759175	G	A	PASS	0/1	intron_variant	MODIFIER	MICU1	MICU1	transcript	XM_038534294.1	protein_coding	c.1024-3804C>T
chr4	23861716	A	T	PASS	0/1	intron_variant	MODIFIER	MICU1	MICU1	transcript	XM_038534286.1	protein_coding	c.717+1934T>A
chr4	23861716	A	T	PASS	0/1	intron_variant	MODIFIER	MICU1	MICU1	transcript	XM_038534287.1	protein_coding	c.717+1934T>A
chr4	23861716	A	T	PASS	0/1	intron_variant	MODIFIER	MICU1	MICU1	transcript	XM_038534289.1	protein_coding	c.543+2725T>A
chr4	23861716	A	T	PASS	0/1	intron_variant	MODIFIER	MICU1	MICU1	transcript	XM_038534290.1	protein_coding	c.543+2725T>A
chr4	23861716	A	T	PASS	0/1	intron_variant	MODIFIER	MICU1	MICU1	transcript	XM_038534291.1	protein_coding	c.543+2725T>A
chr4	23861716	A	T	PASS	0/1	intron_variant	MODIFIER	MICU1	MICU1	transcript	XM_038534292.1	protein_coding	c.543+2725T>A
chr4	23861716	A	T	PASS	0/1	intron_variant	MODIFIER	MICU1	MICU1	transcript	XM_038534293.1	protein_coding	c.489+1934T>A
chr4	23861716	A	T	PASS	0/1	intron_variant	MODIFIER	MICU1	MICU1	transcript	XM_038534295.1	protein_coding	c.489+1934T>A
chr4	23861716	A	T	PASS	0/1	intron_variant	MODIFIER	MICU1	MICU1	transcript	XM_038534288.1	protein_coding	c.717+1934T>A
chr4	23861716	A	T	PASS	0/1	intron_variant	MODIFIER	MICU1	MICU1	transcript	XM_038534296.1	protein_coding	c.315+2725T>A
chr4	23861716	A	T	PASS	0/1	intron_variant	MODIFIER	MICU1	MICU1	transcript	XM_038534294.1	protein_coding	c.489+1934T>A
chr4	23974870	C	G	PASS	0/1	intron_variant	MODIFIER	MICU1	MICU1	transcript	XM_038534286.1	protein_coding	c.-2+983G>C
chr4	23974870	C	G	PASS	0/1	intron_variant	MODIFIER	MICU1	MICU1	transcript	XM_038534287.1	protein_coding	c.-84+983G>C
chr4	23974870	C	G	PASS	0/1	intron_variant	MODIFIER	MICU1	MICU1	transcript	XM_038534289.1	protein_coding	c.-2+983G>C
chr4	23974870	C	G	PASS	0/1	intron_variant	MODIFIER	MICU1	MICU1	transcript	XM_038534290.1	protein_coding	c.-2+983G>C
chr4	23974870	C	G	PASS	0/1	intron_variant	MODIFIER	MICU1	MICU1	transcript	XM_038534291.1	protein_coding	c.-2+983G>C
chr4	23974870	C	G	PASS	0/1	intron_variant	MODIFIER	MICU1	MICU1	transcript	XM_038534292.1	protein_coding	c.-2+983G>C
chr4	23974870	C	G	PASS	0/1	intron_variant	MODIFIER	MICU1	MICU1	transcript	XM_038534293.1	protein_coding	c.-55+983G>C
chr4	23974870	C	G	PASS	0/1	intron_variant	MODIFIER	MICU1	MICU1	transcript	XM_038534295.1	protein_coding	c.-137+983G>C
chr4	23974870	C	G	PASS	0/1	intron_variant	MODIFIER	MICU1	MICU1	transcript	XM_038534288.1	protein_coding	c.-2+993G>C
chr4	23974870	C	G	PASS	0/1	intron_variant	MODIFIER	MICU1	MICU1	transcript	XM_038534296.1	protein_coding	c.-55+993G>C
chr4	23974870	C	G	PASS	0/1	intron_variant	MODIFIER	MICU1	MICU1	transcript	XM_038534294.1	protein_coding	c.-55+993G>C
chr4	24070579	T	TA	PASS	0/1	intron_variant	MODIFIER	MCU	MCU	transcript	XM_038534301.1	protein_coding	c.150+40830_150+40831insA
chr4	24070579	T	TA	PASS	0/1	intron_variant	MODIFIER	MCU	MCU	transcript	XM_038534305.1	protein_coding	c.150+40830_150+40831insA
chr4	24070579	T	TA	PASS	0/1	intron_variant	MODIFIER	MCU	MCU	transcript	XM_038534303.1	protein_coding	c.150+40830_150+40831insA
chr4	24070579	T	TA	PASS	0/1	intron_variant	MODIFIER	MCU	MCU	transcript	XM_038534302.1	protein_coding	c.147+22122_147+22123insA
chr4	24070579	T	TA	PASS	0/1	intron_variant	MODIFIER	MCU	MCU	transcript	XM_038534304.1	protein_coding	c.147+22122_147+22123insA
chr4	24070675	G	A	PASS	0/1	intron_variant	MODIFIER	MCU	MCU	transcript	XM_038534301.1	protein_coding	c.150+40926G>A
chr4	24070675	G	A	PASS	0/1	intron_variant	MODIFIER	MCU	MCU	transcript	XM_038534305.1	protein_coding	c.150+40926G>A
chr4	24070675	G	A	PASS	0/1	intron_variant	MODIFIER	MCU	MCU	transcript	XM_038534303.1	protein_coding	c.150+40926G>A
chr4	24070675	G	A	PASS	0/1	intron_variant	MODIFIER	MCU	MCU	transcript	XM_038534302.1	protein_coding	c.147+22218G>A
chr4	24070675	G	A	PASS	0/1	intron_variant	MODIFIER	MCU	MCU	transcript	XM_038534304.1	protein_coding	c.147+22218G>A
chr4	24142384	C	G	PASS	0/1	intron_variant	MODIFIER	MCU	MCU	transcript	XM_038534301.1	protein_coding	c.151-64011C>G
chr4	24142384	C	G	PASS	0/1	intron_variant	MODIFIER	MCU	MCU	transcript	XM_038534305.1	protein_coding	c.151-64011C>G
chr4	24142384	C	G	PASS	0/1	intron_variant	MODIFIER	MCU	MCU	transcript	XM_038534303.1	protein_coding	c.151-64011C>G
chr4	24142384	C	G	PASS	0/1	intron_variant	MODIFIER	MCU	MCU	transcript	XM_038534302.1	protein_coding	c.148-64011C>G
chr4	24142384	C	G	PASS	0/1	intron_variant	MODIFIER	MCU	MCU	transcript	XM_038534304.1	protein_coding	c.148-64011C>G
chr4	24151986	G	A	PASS	0/1	intron_variant	MODIFIER	MCU	MCU	transcript	XM_038534301.1	protein_coding	c.151-54409G>A
chr4	24151986	G	A	PASS	0/1	intron_variant	MODIFIER	MCU	MCU	transcript	XM_038534305.1	protein_coding	c.151-54409G>A
chr4	24151986	G	A	PASS	0/1	intron_variant	MODIFIER	MCU	MCU	transcript	XM_038534303.1	protein_coding	c.151-54409G>A
chr4	24151986	G	A	PASS	0/1	intron_variant	MODIFIER	MCU	MCU	transcript	XM_038534302.1	protein_coding	c.148-54409G>A
chr4	24151986	G	A	PASS	0/1	intron_variant	MODIFIER	MCU	MCU	transcript	XM_038534304.1	protein_coding	c.148-54409G>A
chr4	24539713	T	TGGGGATCCCTGGGTGGCGCAGCG	PASS	0/1	intron_variant	MODIFIER	FAM149B1	FAM149B1	transcript	XM_038534326.1	protein_coding	c.899-2262_899-2261insGGGGATCCCTGGGTGGCGCAGCG
chr4	24539713	T	TGGGGATCCCTGGGTGGCGCAGCG	PASS	0/1	intron_variant	MODIFIER	FAM149B1	FAM149B1	transcript	XM_038534328.1	protein_coding	c.794-2262_794-2261insGGGGATCCCTGGGTGGCGCAGCG
chr4	24539713	T	TGGGGATCCCTGGGTGGCGCAGCG	PASS	0/1	intron_variant	MODIFIER	FAM149B1	FAM149B1	transcript	XM_038534330.1	protein_coding	c.899-2262_899-2261insGGGGATCCCTGGGTGGCGCAGCG
chr4	24539713	T	TGGGGATCCCTGGGTGGCGCAGCG	PASS	0/1	intron_variant	MODIFIER	FAM149B1	FAM149B1	transcript	XM_038534327.1	protein_coding	c.899-2262_899-2261insGGGGATCCCTGGGTGGCGCAGCG
chr4	24539713	T	TGGGGATCCCTGGGTGGCGCAGCG	PASS	0/1	intron_variant	MODIFIER	FAM149B1	FAM149B1	transcript	XM_038534331.1	protein_coding	c.620-2262_620-2261insGGGGATCCCTGGGTGGCGCAGCG
chr4	24539713	T	TGGGGATCCCTGGGTGGCGCAGCG	PASS	0/1	intron_variant	MODIFIER	FAM149B1	FAM149B1	transcript	XM_038534329.1	protein_coding	c.695-2262_695-2261insGGGGATCCCTGGGTGGCGCAGCG
chr4	24539716	T	TTGGAGCCTGCCTTTGGCCCAGGGCGCGATCCTGGAGACCCGGGATC	PASS	0/1	intron_variant	MODIFIER	FAM149B1	FAM149B1	transcript	XM_038534326.1	protein_coding	c.899-2259_899-2258insTGGAGCCTGCCTTTGGCCCAGGGCGCGATCCTGGAGACCCGGGATC
chr4	24539716	T	TTGGAGCCTGCCTTTGGCCCAGGGCGCGATCCTGGAGACCCGGGATC	PASS	0/1	intron_variant	MODIFIER	FAM149B1	FAM149B1	transcript	XM_038534328.1	protein_coding	c.794-2259_794-2258insTGGAGCCTGCCTTTGGCCCAGGGCGCGATCCTGGAGACCCGGGATC
chr4	24539716	T	TTGGAGCCTGCCTTTGGCCCAGGGCGCGATCCTGGAGACCCGGGATC	PASS	0/1	intron_variant	MODIFIER	FAM149B1	FAM149B1	transcript	XM_038534330.1	protein_coding	c.899-2259_899-2258insTGGAGCCTGCCTTTGGCCCAGGGCGCGATCCTGGAGACCCGGGATC
chr4	24539716	T	TTGGAGCCTGCCTTTGGCCCAGGGCGCGATCCTGGAGACCCGGGATC	PASS	0/1	intron_variant	MODIFIER	FAM149B1	FAM149B1	transcript	XM_038534327.1	protein_coding	c.899-2259_899-2258insTGGAGCCTGCCTTTGGCCCAGGGCGCGATCCTGGAGACCCGGGATC
chr4	24539716	T	TTGGAGCCTGCCTTTGGCCCAGGGCGCGATCCTGGAGACCCGGGATC	PASS	0/1	intron_variant	MODIFIER	FAM149B1	FAM149B1	transcript	XM_038534331.1	protein_coding	c.620-2259_620-2258insTGGAGCCTGCCTTTGGCCCAGGGCGCGATCCTGGAGACCCGGGATC
chr4	24539716	T	TTGGAGCCTGCCTTTGGCCCAGGGCGCGATCCTGGAGACCCGGGATC	PASS	0/1	intron_variant	MODIFIER	FAM149B1	FAM149B1	transcript	XM_038534329.1	protein_coding	c.695-2259_695-2258insTGGAGCCTGCCTTTGGCCCAGGGCGCGATCCTGGAGACCCGGGATC
chr4	24690219	T	C	PASS	0/1	downstream_gene_variant	MODIFIER	LOC119871676	LOC119871676	transcript	XR_005358749.1	snRNA	n.*2331A>G
chr4	24690219	T	C	PASS	0/1	intron_variant	MODIFIER	ANXA7	ANXA7	transcript	XM_038534334.1	protein_coding	c.-1-3632A>G
chr4	24690219	T	C	PASS	0/1	intron_variant	MODIFIER	ANXA7	ANXA7	transcript	XM_038534335.1	protein_coding	c.-2+702A>G
chr4	24690219	T	C	PASS	0/1	intron_variant	MODIFIER	ANXA7	ANXA7	transcript	XM_038534336.1	protein_coding	c.-1-3632A>G
chr4	24690219	T	C	PASS	0/1	intron_variant	MODIFIER	ANXA7	ANXA7	transcript	XM_038534337.1	protein_coding	c.-67+4670A>G
chr4	24753666	G	A	PASS	0/1	intron_variant	MODIFIER	PPP3CB	PPP3CB	transcript	XM_038534358.1	protein_coding	c.86-5635C>T
chr4	24753666	G	A	PASS	0/1	intron_variant	MODIFIER	PPP3CB	PPP3CB	transcript	XM_038534359.1	protein_coding	c.86-5635C>T
chr4	24753666	G	A	PASS	0/1	intron_variant	MODIFIER	PPP3CB	PPP3CB	transcript	XM_038534360.1	protein_coding	c.86-5635C>T
chr4	24753666	G	A	PASS	0/1	intron_variant	MODIFIER	PPP3CB	PPP3CB	transcript	XM_038534362.1	protein_coding	c.86-5635C>T
chr4	24753666	G	A	PASS	0/1	intron_variant	MODIFIER	PPP3CB	PPP3CB	transcript	XM_038534363.1	protein_coding	c.86-5635C>T
chr4	24753666	G	A	PASS	0/1	intron_variant	MODIFIER	PPP3CB	PPP3CB	transcript	XM_038534364.1	protein_coding	c.86-5635C>T
chr4	24753666	G	A	PASS	0/1	intron_variant	MODIFIER	PPP3CB	PPP3CB	transcript	XM_038534361.1	protein_coding	c.86-5635C>T
chr4	24817956	G	C	PASS	0/1	intron_variant	MODIFIER	USP54	USP54	transcript	XM_038534339.1	protein_coding	c.240+3531C>G
chr4	24817956	G	C	PASS	0/1	intron_variant	MODIFIER	USP54	USP54	transcript	XM_038534348.1	protein_coding	c.240+3531C>G
chr4	24817956	G	C	PASS	0/1	intron_variant	MODIFIER	USP54	USP54	transcript	XM_038534352.1	protein_coding	c.240+3531C>G
chr4	24817956	G	C	PASS	0/1	intron_variant	MODIFIER	USP54	USP54	transcript	XM_038534353.1	protein_coding	c.240+3531C>G
chr4	24817956	G	C	PASS	0/1	intron_variant	MODIFIER	USP54	USP54	transcript	XM_038534349.1	protein_coding	c.240+3531C>G
chr4	24817956	G	C	PASS	0/1	intron_variant	MODIFIER	USP54	USP54	transcript	XM_038534351.1	protein_coding	c.240+3531C>G
chr4	24817956	G	C	PASS	0/1	intron_variant	MODIFIER	USP54	USP54	transcript	XM_038534350.1	protein_coding	c.240+3531C>G
chr4	24817956	G	C	PASS	0/1	intron_variant	MODIFIER	USP54	USP54	transcript	XM_038534354.1	protein_coding	c.240+3531C>G
chr4	24817956	G	C	PASS	0/1	intron_variant	MODIFIER	USP54	USP54	transcript	XM_038534346.1	protein_coding	c.240+3531C>G
chr4	24817956	G	C	PASS	0/1	intron_variant	MODIFIER	USP54	USP54	transcript	XM_038534340.1	protein_coding	c.240+3531C>G
chr4	24817956	G	C	PASS	0/1	intron_variant	MODIFIER	USP54	USP54	transcript	XM_038534342.1	protein_coding	c.240+3531C>G
chr4	24817956	G	C	PASS	0/1	intron_variant	MODIFIER	USP54	USP54	transcript	XM_038534344.1	protein_coding	c.240+3531C>G
chr4	24817956	G	C	PASS	0/1	intron_variant	MODIFIER	USP54	USP54	transcript	XM_038534341.1	protein_coding	c.240+3531C>G
chr4	24817956	G	C	PASS	0/1	intron_variant	MODIFIER	USP54	USP54	transcript	XM_038534343.1	protein_coding	c.240+3531C>G
chr4	24817956	G	C	PASS	0/1	intron_variant	MODIFIER	USP54	USP54	transcript	XM_038534347.1	protein_coding	c.240+3531C>G
chr4	24817956	G	C	PASS	0/1	intron_variant	MODIFIER	USP54	USP54	transcript	XM_038534345.1	protein_coding	c.240+3531C>G
chr4	24817956	G	C	PASS	0/1	intron_variant	MODIFIER	USP54	USP54	transcript	XR_005357962.1	pseudogene	n.949+3531C>G
chr4	24817956	G	C	PASS	0/1	intron_variant	MODIFIER	USP54	USP54	transcript	XM_038534355.1	protein_coding	c.240+3531C>G
chr4	24817956	G	C	PASS	0/1	intron_variant	MODIFIER	USP54	USP54	transcript	XM_038534356.1	protein_coding	c.240+3531C>G
chr4	24817956	G	C	PASS	0/1	intron_variant	MODIFIER	USP54	USP54	transcript	XM_038534357.1	protein_coding	c.240+3531C>G
chr4	24817956	G	C	PASS	0/1	intragenic_variant	MODIFIER	LOC111095487	LOC111095487	gene_variant	LOC111095487		n.24817956G>C
chr4	24827777	A	ATTTTTTTTT	PASS	0/1	upstream_gene_variant	MODIFIER	USP54	USP54	transcript	XM_038534339.1	protein_coding	c.-1139_-1138insAAAAAAAAA
chr4	24827777	A	ATTTTTTTTT	PASS	0/1	upstream_gene_variant	MODIFIER	USP54	USP54	transcript	XM_038534348.1	protein_coding	c.-1139_-1138insAAAAAAAAA
chr4	24827777	A	ATTTTTTTTT	PASS	0/1	upstream_gene_variant	MODIFIER	USP54	USP54	transcript	XM_038534352.1	protein_coding	c.-1139_-1138insAAAAAAAAA
chr4	24827777	A	ATTTTTTTTT	PASS	0/1	upstream_gene_variant	MODIFIER	USP54	USP54	transcript	XM_038534353.1	protein_coding	c.-1139_-1138insAAAAAAAAA
chr4	24827777	A	ATTTTTTTTT	PASS	0/1	upstream_gene_variant	MODIFIER	USP54	USP54	transcript	XM_038534349.1	protein_coding	c.-1139_-1138insAAAAAAAAA
chr4	24827777	A	ATTTTTTTTT	PASS	0/1	upstream_gene_variant	MODIFIER	USP54	USP54	transcript	XM_038534351.1	protein_coding	c.-1139_-1138insAAAAAAAAA
chr4	24827777	A	ATTTTTTTTT	PASS	0/1	upstream_gene_variant	MODIFIER	USP54	USP54	transcript	XM_038534350.1	protein_coding	c.-1139_-1138insAAAAAAAAA
chr4	24827777	A	ATTTTTTTTT	PASS	0/1	upstream_gene_variant	MODIFIER	USP54	USP54	transcript	XM_038534354.1	protein_coding	c.-1139_-1138insAAAAAAAAA
chr4	24827777	A	ATTTTTTTTT	PASS	0/1	upstream_gene_variant	MODIFIER	USP54	USP54	transcript	XR_005357962.1	pseudogene	n.-430_-429insAAAAAAAAA
chr4	24827777	A	ATTTTTTTTT	PASS	0/1	upstream_gene_variant	MODIFIER	USP54	USP54	transcript	XM_038534355.1	protein_coding	c.-1139_-1138insAAAAAAAAA
chr4	24827777	A	ATTTTTTTTT	PASS	0/1	upstream_gene_variant	MODIFIER	USP54	USP54	transcript	XM_038534356.1	protein_coding	c.-1139_-1138insAAAAAAAAA
chr4	24827777	A	ATTTTTTTTT	PASS	0/1	upstream_gene_variant	MODIFIER	USP54	USP54	transcript	XM_038534357.1	protein_coding	c.-1139_-1138insAAAAAAAAA
chr4	24827777	A	ATTTTTTTTT	PASS	0/1	intron_variant	MODIFIER	USP54	USP54	transcript	XM_038534346.1	protein_coding	c.-425-714_-425-713insAAAAAAAAA
chr4	24827777	A	ATTTTTTTTT	PASS	0/1	intron_variant	MODIFIER	USP54	USP54	transcript	XM_038534340.1	protein_coding	c.-425-714_-425-713insAAAAAAAAA
chr4	24827777	A	ATTTTTTTTT	PASS	0/1	intron_variant	MODIFIER	USP54	USP54	transcript	XM_038534342.1	protein_coding	c.-425-714_-425-713insAAAAAAAAA
chr4	24827777	A	ATTTTTTTTT	PASS	0/1	intron_variant	MODIFIER	USP54	USP54	transcript	XM_038534344.1	protein_coding	c.-425-714_-425-713insAAAAAAAAA
chr4	24827777	A	ATTTTTTTTT	PASS	0/1	intron_variant	MODIFIER	USP54	USP54	transcript	XM_038534341.1	protein_coding	c.-425-714_-425-713insAAAAAAAAA
chr4	24827777	A	ATTTTTTTTT	PASS	0/1	intron_variant	MODIFIER	USP54	USP54	transcript	XM_038534343.1	protein_coding	c.-425-714_-425-713insAAAAAAAAA
chr4	24827777	A	ATTTTTTTTT	PASS	0/1	intron_variant	MODIFIER	USP54	USP54	transcript	XM_038534347.1	protein_coding	c.-425-714_-425-713insAAAAAAAAA
chr4	24827777	A	ATTTTTTTTT	PASS	0/1	intron_variant	MODIFIER	USP54	USP54	transcript	XM_038534345.1	protein_coding	c.-425-714_-425-713insAAAAAAAAA
chr4	24827777	A	ATTTTTTTTT	PASS	0/1	intragenic_variant	MODIFIER	LOC111095487	LOC111095487	gene_variant	LOC111095487		n.24827777_24827778insTTTTTTTTT
chr4	24827784	A	ATTTTTTTTT	PASS	0/1	upstream_gene_variant	MODIFIER	USP54	USP54	transcript	XM_038534339.1	protein_coding	c.-1146_-1145insAAAAAAAAA
chr4	24827784	A	ATTTTTTTTT	PASS	0/1	upstream_gene_variant	MODIFIER	USP54	USP54	transcript	XM_038534348.1	protein_coding	c.-1146_-1145insAAAAAAAAA
chr4	24827784	A	ATTTTTTTTT	PASS	0/1	upstream_gene_variant	MODIFIER	USP54	USP54	transcript	XM_038534352.1	protein_coding	c.-1146_-1145insAAAAAAAAA
chr4	24827784	A	ATTTTTTTTT	PASS	0/1	upstream_gene_variant	MODIFIER	USP54	USP54	transcript	XM_038534353.1	protein_coding	c.-1146_-1145insAAAAAAAAA
chr4	24827784	A	ATTTTTTTTT	PASS	0/1	upstream_gene_variant	MODIFIER	USP54	USP54	transcript	XM_038534349.1	protein_coding	c.-1146_-1145insAAAAAAAAA
chr4	24827784	A	ATTTTTTTTT	PASS	0/1	upstream_gene_variant	MODIFIER	USP54	USP54	transcript	XM_038534351.1	protein_coding	c.-1146_-1145insAAAAAAAAA
chr4	24827784	A	ATTTTTTTTT	PASS	0/1	upstream_gene_variant	MODIFIER	USP54	USP54	transcript	XM_038534350.1	protein_coding	c.-1146_-1145insAAAAAAAAA
chr4	24827784	A	ATTTTTTTTT	PASS	0/1	upstream_gene_variant	MODIFIER	USP54	USP54	transcript	XM_038534354.1	protein_coding	c.-1146_-1145insAAAAAAAAA
chr4	24827784	A	ATTTTTTTTT	PASS	0/1	upstream_gene_variant	MODIFIER	USP54	USP54	transcript	XR_005357962.1	pseudogene	n.-437_-436insAAAAAAAAA
chr4	24827784	A	ATTTTTTTTT	PASS	0/1	upstream_gene_variant	MODIFIER	USP54	USP54	transcript	XM_038534355.1	protein_coding	c.-1146_-1145insAAAAAAAAA
chr4	24827784	A	ATTTTTTTTT	PASS	0/1	upstream_gene_variant	MODIFIER	USP54	USP54	transcript	XM_038534356.1	protein_coding	c.-1146_-1145insAAAAAAAAA
chr4	24827784	A	ATTTTTTTTT	PASS	0/1	upstream_gene_variant	MODIFIER	USP54	USP54	transcript	XM_038534357.1	protein_coding	c.-1146_-1145insAAAAAAAAA
chr4	24827784	A	ATTTTTTTTT	PASS	0/1	intron_variant	MODIFIER	USP54	USP54	transcript	XM_038534346.1	protein_coding	c.-425-721_-425-720insAAAAAAAAA
chr4	24827784	A	ATTTTTTTTT	PASS	0/1	intron_variant	MODIFIER	USP54	USP54	transcript	XM_038534340.1	protein_coding	c.-425-721_-425-720insAAAAAAAAA
chr4	24827784	A	ATTTTTTTTT	PASS	0/1	intron_variant	MODIFIER	USP54	USP54	transcript	XM_038534342.1	protein_coding	c.-425-721_-425-720insAAAAAAAAA
chr4	24827784	A	ATTTTTTTTT	PASS	0/1	intron_variant	MODIFIER	USP54	USP54	transcript	XM_038534344.1	protein_coding	c.-425-721_-425-720insAAAAAAAAA
chr4	24827784	A	ATTTTTTTTT	PASS	0/1	intron_variant	MODIFIER	USP54	USP54	transcript	XM_038534341.1	protein_coding	c.-425-721_-425-720insAAAAAAAAA
chr4	24827784	A	ATTTTTTTTT	PASS	0/1	intron_variant	MODIFIER	USP54	USP54	transcript	XM_038534343.1	protein_coding	c.-425-721_-425-720insAAAAAAAAA
chr4	24827784	A	ATTTTTTTTT	PASS	0/1	intron_variant	MODIFIER	USP54	USP54	transcript	XM_038534347.1	protein_coding	c.-425-721_-425-720insAAAAAAAAA
chr4	24827784	A	ATTTTTTTTT	PASS	0/1	intron_variant	MODIFIER	USP54	USP54	transcript	XM_038534345.1	protein_coding	c.-425-721_-425-720insAAAAAAAAA
chr4	24827784	A	ATTTTTTTTT	PASS	0/1	intragenic_variant	MODIFIER	LOC111095487	LOC111095487	gene_variant	LOC111095487		n.24827784_24827785insTTTTTTTTT
chr4	24827785	A	AATTTTTATTTATTTATGAT	PASS	0/1	upstream_gene_variant	MODIFIER	USP54	USP54	transcript	XM_038534339.1	protein_coding	c.-1147_-1146insATCATAAATAAATAAAAAT
chr4	24827785	A	AATTTTTATTTATTTATGAT	PASS	0/1	upstream_gene_variant	MODIFIER	USP54	USP54	transcript	XM_038534348.1	protein_coding	c.-1147_-1146insATCATAAATAAATAAAAAT
chr4	24827785	A	AATTTTTATTTATTTATGAT	PASS	0/1	upstream_gene_variant	MODIFIER	USP54	USP54	transcript	XM_038534352.1	protein_coding	c.-1147_-1146insATCATAAATAAATAAAAAT
chr4	24827785	A	AATTTTTATTTATTTATGAT	PASS	0/1	upstream_gene_variant	MODIFIER	USP54	USP54	transcript	XM_038534353.1	protein_coding	c.-1147_-1146insATCATAAATAAATAAAAAT
chr4	24827785	A	AATTTTTATTTATTTATGAT	PASS	0/1	upstream_gene_variant	MODIFIER	USP54	USP54	transcript	XM_038534349.1	protein_coding	c.-1147_-1146insATCATAAATAAATAAAAAT
chr4	24827785	A	AATTTTTATTTATTTATGAT	PASS	0/1	upstream_gene_variant	MODIFIER	USP54	USP54	transcript	XM_038534351.1	protein_coding	c.-1147_-1146insATCATAAATAAATAAAAAT
chr4	24827785	A	AATTTTTATTTATTTATGAT	PASS	0/1	upstream_gene_variant	MODIFIER	USP54	USP54	transcript	XM_038534350.1	protein_coding	c.-1147_-1146insATCATAAATAAATAAAAAT
chr4	24827785	A	AATTTTTATTTATTTATGAT	PASS	0/1	upstream_gene_variant	MODIFIER	USP54	USP54	transcript	XM_038534354.1	protein_coding	c.-1147_-1146insATCATAAATAAATAAAAAT
chr4	24827785	A	AATTTTTATTTATTTATGAT	PASS	0/1	upstream_gene_variant	MODIFIER	USP54	USP54	transcript	XR_005357962.1	pseudogene	n.-438_-437insATCATAAATAAATAAAAAT
chr4	24827785	A	AATTTTTATTTATTTATGAT	PASS	0/1	upstream_gene_variant	MODIFIER	USP54	USP54	transcript	XM_038534355.1	protein_coding	c.-1147_-1146insATCATAAATAAATAAAAAT
chr4	24827785	A	AATTTTTATTTATTTATGAT	PASS	0/1	upstream_gene_variant	MODIFIER	USP54	USP54	transcript	XM_038534356.1	protein_coding	c.-1147_-1146insATCATAAATAAATAAAAAT
chr4	24827785	A	AATTTTTATTTATTTATGAT	PASS	0/1	upstream_gene_variant	MODIFIER	USP54	USP54	transcript	XM_038534357.1	protein_coding	c.-1147_-1146insATCATAAATAAATAAAAAT
chr4	24827785	A	AATTTTTATTTATTTATGAT	PASS	0/1	intron_variant	MODIFIER	USP54	USP54	transcript	XM_038534346.1	protein_coding	c.-425-722_-425-721insATCATAAATAAATAAAAAT
chr4	24827785	A	AATTTTTATTTATTTATGAT	PASS	0/1	intron_variant	MODIFIER	USP54	USP54	transcript	XM_038534340.1	protein_coding	c.-425-722_-425-721insATCATAAATAAATAAAAAT
chr4	24827785	A	AATTTTTATTTATTTATGAT	PASS	0/1	intron_variant	MODIFIER	USP54	USP54	transcript	XM_038534342.1	protein_coding	c.-425-722_-425-721insATCATAAATAAATAAAAAT
chr4	24827785	A	AATTTTTATTTATTTATGAT	PASS	0/1	intron_variant	MODIFIER	USP54	USP54	transcript	XM_038534344.1	protein_coding	c.-425-722_-425-721insATCATAAATAAATAAAAAT
chr4	24827785	A	AATTTTTATTTATTTATGAT	PASS	0/1	intron_variant	MODIFIER	USP54	USP54	transcript	XM_038534341.1	protein_coding	c.-425-722_-425-721insATCATAAATAAATAAAAAT
chr4	24827785	A	AATTTTTATTTATTTATGAT	PASS	0/1	intron_variant	MODIFIER	USP54	USP54	transcript	XM_038534343.1	protein_coding	c.-425-722_-425-721insATCATAAATAAATAAAAAT
chr4	24827785	A	AATTTTTATTTATTTATGAT	PASS	0/1	intron_variant	MODIFIER	USP54	USP54	transcript	XM_038534347.1	protein_coding	c.-425-722_-425-721insATCATAAATAAATAAAAAT
chr4	24827785	A	AATTTTTATTTATTTATGAT	PASS	0/1	intron_variant	MODIFIER	USP54	USP54	transcript	XM_038534345.1	protein_coding	c.-425-722_-425-721insATCATAAATAAATAAAAAT
chr4	24827785	A	AATTTTTATTTATTTATGAT	PASS	0/1	intragenic_variant	MODIFIER	LOC111095487	LOC111095487	gene_variant	LOC111095487		n.24827785_24827786insATTTTTATTTATTTATGAT
chr4	24855134	C	T	PASS	0/1	intron_variant	MODIFIER	USP54	USP54	transcript	XM_038534342.1	protein_coding	c.-426+6770G>A
chr4	24855134	C	T	PASS	0/1	intron_variant	MODIFIER	USP54	USP54	transcript	XM_038534344.1	protein_coding	c.-426+22546G>A
chr4	24855134	C	T	PASS	0/1	intron_variant	MODIFIER	USP54	USP54	transcript	XM_038534341.1	protein_coding	c.-426+6770G>A
chr4	24855134	C	T	PASS	0/1	intron_variant	MODIFIER	USP54	USP54	transcript	XM_038534343.1	protein_coding	c.-425-28070G>A
chr4	24855134	C	T	PASS	0/1	intron_variant	MODIFIER	USP54	USP54	transcript	XM_038534347.1	protein_coding	c.-425-28070G>A
chr4	24855134	C	T	PASS	0/1	intron_variant	MODIFIER	USP54	USP54	transcript	XM_038534345.1	protein_coding	c.-425-28070G>A
chr4	24855134	C	T	PASS	0/1	intragenic_variant	MODIFIER	LOC111095487	LOC111095487	gene_variant	LOC111095487		n.24855134C>T
chr4	24970378	AG	A	PASS	0/1	downstream_gene_variant	MODIFIER	ZSWIM8	ZSWIM8	transcript	XM_038534370.1	protein_coding	c.*2475delG
chr4	24970378	AG	A	PASS	0/1	downstream_gene_variant	MODIFIER	ZSWIM8	ZSWIM8	transcript	XM_038534372.1	protein_coding	c.*2732delG
chr4	24970378	AG	A	PASS	0/1	downstream_gene_variant	MODIFIER	ZSWIM8	ZSWIM8	transcript	XM_038534371.1	protein_coding	c.*2475delG
chr4	24970378	AG	A	PASS	0/1	downstream_gene_variant	MODIFIER	ZSWIM8	ZSWIM8	transcript	XM_038534373.1	protein_coding	c.*2732delG
chr4	24970378	AG	A	PASS	0/1	downstream_gene_variant	MODIFIER	ZSWIM8	ZSWIM8	transcript	XM_038534374.1	protein_coding	c.*2475delG
chr4	24970378	AG	A	PASS	0/1	intron_variant	MODIFIER	NDST2	NDST2	transcript	XM_038534375.1	protein_coding	c.1843+214delC
chr4	24970378	AG	A	PASS	0/1	intron_variant	MODIFIER	NDST2	NDST2	transcript	XM_038534378.1	protein_coding	c.1843+214delC
chr4	24970378	AG	A	PASS	0/1	intron_variant	MODIFIER	NDST2	NDST2	transcript	XM_038534377.1	protein_coding	c.1843+214delC
chr4	24970378	AG	A	PASS	0/1	intron_variant	MODIFIER	NDST2	NDST2	transcript	XM_038534376.1	protein_coding	c.1843+214delC
chr4	24970378	AG	A	PASS	0/1	intron_variant	MODIFIER	NDST2	NDST2	transcript	XM_038534379.1	protein_coding	c.1843+214delC
chr4	24970378	AG	A	PASS	0/1	intron_variant	MODIFIER	NDST2	NDST2	transcript	XM_038534380.1	protein_coding	c.1843+214delC
chr4	24970381	T	A	PASS	0/1	downstream_gene_variant	MODIFIER	ZSWIM8	ZSWIM8	transcript	XM_038534370.1	protein_coding	c.*2477T>A
chr4	24970381	T	A	PASS	0/1	downstream_gene_variant	MODIFIER	ZSWIM8	ZSWIM8	transcript	XM_038534372.1	protein_coding	c.*2734T>A
chr4	24970381	T	A	PASS	0/1	downstream_gene_variant	MODIFIER	ZSWIM8	ZSWIM8	transcript	XM_038534371.1	protein_coding	c.*2477T>A
chr4	24970381	T	A	PASS	0/1	downstream_gene_variant	MODIFIER	ZSWIM8	ZSWIM8	transcript	XM_038534373.1	protein_coding	c.*2734T>A
chr4	24970381	T	A	PASS	0/1	downstream_gene_variant	MODIFIER	ZSWIM8	ZSWIM8	transcript	XM_038534374.1	protein_coding	c.*2477T>A
chr4	24970381	T	A	PASS	0/1	intron_variant	MODIFIER	NDST2	NDST2	transcript	XM_038534375.1	protein_coding	c.1843+212A>T
chr4	24970381	T	A	PASS	0/1	intron_variant	MODIFIER	NDST2	NDST2	transcript	XM_038534378.1	protein_coding	c.1843+212A>T
chr4	24970381	T	A	PASS	0/1	intron_variant	MODIFIER	NDST2	NDST2	transcript	XM_038534377.1	protein_coding	c.1843+212A>T
chr4	24970381	T	A	PASS	0/1	intron_variant	MODIFIER	NDST2	NDST2	transcript	XM_038534376.1	protein_coding	c.1843+212A>T
chr4	24970381	T	A	PASS	0/1	intron_variant	MODIFIER	NDST2	NDST2	transcript	XM_038534379.1	protein_coding	c.1843+212A>T
chr4	24970381	T	A	PASS	0/1	intron_variant	MODIFIER	NDST2	NDST2	transcript	XM_038534380.1	protein_coding	c.1843+212A>T
chr4	25097014	T	C	PASS	0/1	intergenic_region	MODIFIER	PLAU-LOC119876182	PLAU-LOC119876182	intergenic_region	PLAU-LOC119876182		n.25097014T>C
chr4	25140231	C	G	PASS	0/1	intron_variant	MODIFIER	VCL	VCL	transcript	XM_038534409.1	protein_coding	c.168+2638C>G
chr4	25140231	C	G	PASS	0/1	intron_variant	MODIFIER	VCL	VCL	transcript	XM_038534411.1	protein_coding	c.168+2638C>G
chr4	25140231	C	G	PASS	0/1	intron_variant	MODIFIER	VCL	VCL	transcript	XM_038534410.1	protein_coding	c.168+2638C>G
chr4	25140231	C	G	PASS	0/1	intron_variant	MODIFIER	VCL	VCL	transcript	XM_038534412.1	protein_coding	c.168+2638C>G
chr4	25156366	G	T	PASS	0/1	intron_variant	MODIFIER	VCL	VCL	transcript	XM_038534409.1	protein_coding	c.168+18773G>T
chr4	25156366	G	T	PASS	0/1	intron_variant	MODIFIER	VCL	VCL	transcript	XM_038534411.1	protein_coding	c.168+18773G>T
chr4	25156366	G	T	PASS	0/1	intron_variant	MODIFIER	VCL	VCL	transcript	XM_038534410.1	protein_coding	c.168+18773G>T
chr4	25156366	G	T	PASS	0/1	intron_variant	MODIFIER	VCL	VCL	transcript	XM_038534412.1	protein_coding	c.168+18773G>T
chr4	25295044	C	A	PASS	0/1	upstream_gene_variant	MODIFIER	LOC119876194	LOC119876194	transcript	XR_005357971.1	pseudogene	n.-1391G>T
chr4	25295044	C	A	PASS	0/1	upstream_gene_variant	MODIFIER	ADK	ADK	transcript	XM_038534421.1	protein_coding	c.-633C>A
chr4	25295044	C	A	PASS	0/1	intron_variant	MODIFIER	ADK	ADK	transcript	XM_038534413.1	protein_coding	c.66-5943C>A
chr4	25295044	C	A	PASS	0/1	intron_variant	MODIFIER	ADK	ADK	transcript	XM_038534415.1	protein_coding	c.66-17375C>A
chr4	25295044	C	A	PASS	0/1	intron_variant	MODIFIER	ADK	ADK	transcript	XM_038534418.1	protein_coding	c.66-5943C>A
chr4	25295044	C	A	PASS	0/1	intron_variant	MODIFIER	ADK	ADK	transcript	XM_038534420.1	protein_coding	c.65+22185C>A
chr4	25295044	C	A	PASS	0/1	intron_variant	MODIFIER	ADK	ADK	transcript	XM_038534417.1	protein_coding	c.65+22185C>A
chr4	25295044	C	A	PASS	0/1	intron_variant	MODIFIER	ADK	ADK	transcript	XM_038534414.1	protein_coding	c.14+605C>A
chr4	25295044	C	A	PASS	0/1	intron_variant	MODIFIER	ADK	ADK	transcript	XM_038534416.1	protein_coding	c.14+605C>A
chr4	25295044	C	A	PASS	0/1	intron_variant	MODIFIER	ADK	ADK	transcript	XM_038534419.1	protein_coding	c.14+605C>A
chr4	25330235	T	C	PASS	0/1	intron_variant	MODIFIER	ADK	ADK	transcript	XM_038534413.1	protein_coding	c.222-4801T>C
chr4	25330235	T	C	PASS	0/1	intron_variant	MODIFIER	ADK	ADK	transcript	XM_038534415.1	protein_coding	c.141-4801T>C
chr4	25330235	T	C	PASS	0/1	intron_variant	MODIFIER	ADK	ADK	transcript	XM_038534418.1	protein_coding	c.222-4801T>C
chr4	25330235	T	C	PASS	0/1	intron_variant	MODIFIER	ADK	ADK	transcript	XM_038534420.1	protein_coding	c.65+57376T>C
chr4	25330235	T	C	PASS	0/1	intron_variant	MODIFIER	ADK	ADK	transcript	XM_038534417.1	protein_coding	c.66-4801T>C
chr4	25330235	T	C	PASS	0/1	intron_variant	MODIFIER	ADK	ADK	transcript	XM_038534414.1	protein_coding	c.171-4801T>C
chr4	25330235	T	C	PASS	0/1	intron_variant	MODIFIER	ADK	ADK	transcript	XM_038534416.1	protein_coding	c.90-4801T>C
chr4	25330235	T	C	PASS	0/1	intron_variant	MODIFIER	ADK	ADK	transcript	XM_038534419.1	protein_coding	c.15-4801T>C
chr4	25330235	T	C	PASS	0/1	intron_variant	MODIFIER	ADK	ADK	transcript	XM_038534421.1	protein_coding	c.57-4801T>C
chr4	25751289	C	G	PASS	0/1	intron_variant	MODIFIER	ADK	ADK	transcript	XM_038534413.1	protein_coding	c.1045+7727C>G
chr4	25751289	C	G	PASS	0/1	intron_variant	MODIFIER	ADK	ADK	transcript	XM_038534415.1	protein_coding	c.964+7727C>G
chr4	25751289	C	G	PASS	0/1	intron_variant	MODIFIER	ADK	ADK	transcript	XM_038534418.1	protein_coding	c.874+7727C>G
chr4	25751289	C	G	PASS	0/1	intron_variant	MODIFIER	ADK	ADK	transcript	XM_038534420.1	protein_coding	c.835+7727C>G
chr4	25751289	C	G	PASS	0/1	intron_variant	MODIFIER	ADK	ADK	transcript	XM_038534417.1	protein_coding	c.889+7727C>G
chr4	25751289	C	G	PASS	0/1	intron_variant	MODIFIER	ADK	ADK	transcript	XM_038534414.1	protein_coding	c.994+7727C>G
chr4	25751289	C	G	PASS	0/1	intron_variant	MODIFIER	ADK	ADK	transcript	XM_038534416.1	protein_coding	c.913+7727C>G
chr4	25751289	C	G	PASS	0/1	intron_variant	MODIFIER	ADK	ADK	transcript	XM_038534419.1	protein_coding	c.838+7727C>G
chr4	25751289	C	G	PASS	0/1	intron_variant	MODIFIER	ADK	ADK	transcript	XM_038534421.1	protein_coding	c.880+7727C>G
chr4	25935178	T	A	PASS	0/1	intron_variant	MODIFIER	KAT6B	KAT6B	transcript	XM_038534422.1	protein_coding	c.622-33904T>A
chr4	25935178	T	A	PASS	0/1	intron_variant	MODIFIER	KAT6B	KAT6B	transcript	XM_038534424.1	protein_coding	c.622-33904T>A
chr4	25935178	T	A	PASS	0/1	intron_variant	MODIFIER	KAT6B	KAT6B	transcript	XM_038534425.1	protein_coding	c.622-33904T>A
chr4	25935178	T	A	PASS	0/1	intron_variant	MODIFIER	KAT6B	KAT6B	transcript	XM_038534426.1	protein_coding	c.622-33904T>A
chr4	25935178	T	A	PASS	0/1	intron_variant	MODIFIER	KAT6B	KAT6B	transcript	XM_038534427.1	protein_coding	c.622-33904T>A
chr4	25935178	T	A	PASS	0/1	intron_variant	MODIFIER	KAT6B	KAT6B	transcript	XM_038534428.1	protein_coding	c.622-33904T>A
chr4	28254699	C	T	PASS	0/1	intron_variant	MODIFIER	KCNMA1	KCNMA1	transcript	NM_001003300.2	protein_coding	c.183+28180G>A
chr4	28340598	C	T	PASS	0/1	intergenic_region	MODIFIER	LOC119871439-LOC119871657	LOC119871439-LOC119871657	intergenic_region	LOC119871439-LOC119871657		n.28340598C>T
chr4	29946998	C	T	PASS	0/1	intergenic_region	MODIFIER	LOC102155965-ANXA11	LOC102155965-ANXA11	intergenic_region	LOC102155965-ANXA11		n.29946998C>T
chr4	32089585	G	A	PASS	0/1	intron_variant	MODIFIER	NRG3	NRG3	transcript	XM_038534491.1	protein_coding	c.972-97223G>A
chr4	32089585	G	A	PASS	0/1	intron_variant	MODIFIER	NRG3	NRG3	transcript	XM_038534492.1	protein_coding	c.972-97223G>A
chr4	32089585	G	A	PASS	0/1	intron_variant	MODIFIER	NRG3	NRG3	transcript	XM_038534493.1	protein_coding	c.972-97223G>A
chr4	32089585	G	A	PASS	0/1	intron_variant	MODIFIER	NRG3	NRG3	transcript	XM_038534494.1	protein_coding	c.972-97223G>A
chr4	32089585	G	A	PASS	0/1	intron_variant	MODIFIER	NRG3	NRG3	transcript	XM_038534495.1	protein_coding	c.972-97223G>A
chr4	32089585	G	A	PASS	0/1	intron_variant	MODIFIER	NRG3	NRG3	transcript	XM_038534496.1	protein_coding	c.972-97223G>A
chr4	32089585	G	A	PASS	0/1	intron_variant	MODIFIER	NRG3	NRG3	transcript	XM_038534497.1	protein_coding	c.972-97223G>A
chr4	32561589	A	G	PASS	0/1	intergenic_region	MODIFIER	NRG3-LOC119871452	NRG3-LOC119871452	intergenic_region	NRG3-LOC119871452		n.32561589A>G
chr4	34530876	A	AAAAG	PASS	0/1	intron_variant	MODIFIER	GRID1	GRID1	transcript	XM_038534515.1	protein_coding	c.1291-19794_1291-19793insCTTT
chr4	34530876	A	AAAAG	PASS	0/1	intron_variant	MODIFIER	GRID1	GRID1	transcript	XM_038534517.1	protein_coding	c.658-19794_658-19793insCTTT
chr4	34530876	A	AAAAG	PASS	0/1	intron_variant	MODIFIER	GRID1	GRID1	transcript	XM_038534516.1	protein_coding	c.1234-19794_1234-19793insCTTT
chr4	35694863	C	T	PASS	0/1	upstream_gene_variant	MODIFIER	LOC489082_2	LOC489082_2	transcript	XM_038534559.1	protein_coding	c.-1366C>T
chr4	35694863	C	T	PASS	0/1	upstream_gene_variant	MODIFIER	LOC489082_2	LOC489082_2	transcript	XM_038534558.1	protein_coding	c.-1979C>T
chr4	35694863	C	T	PASS	0/1	intron_variant	MODIFIER	LOC489082_2	LOC489082_2	transcript	XM_038534557.1	protein_coding	c.-41+451C>T
chr4	35790507	TTGTC	T	PASS	0/1	intergenic_region	MODIFIER	ANTXRL-LOC119871499	ANTXRL-LOC119871499	intergenic_region	ANTXRL-LOC119871499		n.35790508_35790511delTGTC
chr4	38839111	C	CCAGATTTGAAAAAAAAAAAAAAAAAAAAAAAAAAAAAAAAAAAAAAAAAAAAAAAAA	PASS	0/1	intergenic_region	MODIFIER	LOC119871632-MSX2	LOC119871632-MSX2	intergenic_region	LOC119871632-MSX2		n.38839111_38839112insCAGATTTGAAAAAAAAAAAAAAAAAAAAAAAAAAAAAAAAAAAAAAAAAAAAAAAAA
chr4	43170829	G	A	PASS	0/1	intron_variant	MODIFIER	LOC119871511	LOC119871511	transcript	XR_005358221.1	pseudogene	n.300-30968G>A
chr4	43170829	G	A	PASS	0/1	intron_variant	MODIFIER	LOC119871511	LOC119871511	transcript	XR_005358224.1	pseudogene	n.273-30968G>A
chr4	46550246	AT	A	PASS	0/1	intergenic_region	MODIFIER	LOC111095559_1-LOC111095714	LOC111095559_1-LOC111095714	intergenic_region	LOC111095559_1-LOC111095714		n.46550247delT
chr4	50652125	TTTTTTCTTTGC	T	ReadPosRankSum-2	0/1	intergenic_region	MODIFIER	GABRB2-LOC479306	GABRB2-LOC479306	intergenic_region	GABRB2-LOC479306		n.50652126_50652136delTTTTTCTTTGC
chr4	50652137	AATTTCTTTCCATTGCTCAATTAAAGCACAATAGTTCTTAACCAAGCTGTGAAGACTCAGTGTAAGGCAGTGACTCCTTGATTAGGCGAAGTAGGAGAAAGAGGTTT	A	ReadPosRankSum-2	0/1	intergenic_region	MODIFIER	GABRB2-LOC479306	GABRB2-LOC479306	intergenic_region	GABRB2-LOC479306		n.50652138_50652243del
chr4	54550419	C	A	PASS	0/1	intron_variant	MODIFIER	SGCD	SGCD	transcript	XM_038534931.1	protein_coding	c.1-44631G>T
chr4	57917060	C	T	PASS	0/1	intron_variant	MODIFIER	LOC111095583	LOC111095583	transcript	XR_005358396.1	pseudogene	n.456-13259G>A
chr4	57917060	C	T	PASS	0/1	intron_variant	MODIFIER	LOC111095583	LOC111095583	transcript	XR_005358397.1	pseudogene	n.241-13259G>A
chr4	62365901	G	A	PASS	0/1	intron_variant	MODIFIER	ARL15	ARL15	transcript	XM_038535112.1	protein_coding	c.520-33813G>A
chr4	62365901	G	A	PASS	0/1	intron_variant	MODIFIER	ARL15	ARL15	transcript	XM_038535113.1	protein_coding	c.463-33813G>A
chr4	64377203	T	TGGGATCCCTGGGTGGCGCAGCGGTTTGGCGCCTGCCTTTGGCCCAGGGCGCGATCCTGGAG	PASS	0/1	intergenic_region	MODIFIER	LOC119871677-LOC111095722	LOC119871677-LOC111095722	intergenic_region	LOC119871677-LOC111095722		n.64377203_64377204insGGGATCCCTGGGTGGCGCAGCGGTTTGGCGCCTGCCTTTGGCCCAGGGCGCGATCCTGGAG
chr4	66179022	C	CT	PASS	0/1	intergenic_region	MODIFIER	LOC100688385-LOC111095725	LOC100688385-LOC111095725	intergenic_region	LOC100688385-LOC111095725		n.66179022_66179023insT
chr4	68798505	A	G	PASS	0/1	downstream_gene_variant	MODIFIER	LOC111095728	LOC111095728	transcript	XR_005357644.1	pseudogene	n.*3287A>G
chr4	68798505	A	G	PASS	0/1	intergenic_region	MODIFIER	LOC111095728-PLCXD3	LOC111095728-PLCXD3	intergenic_region	LOC111095728-PLCXD3		n.68798505A>G
chr4	73641629	A	G	PASS	0/1	intron_variant	MODIFIER	LOC119876207	LOC119876207	transcript	XR_005358593.1	pseudogene	n.204+12833A>G
chr4	73641629	A	G	PASS	0/1	intron_variant	MODIFIER	SPEF2	SPEF2	transcript	XM_038535334.1	protein_coding	c.4280-717T>C
chr4	73641629	A	G	PASS	0/1	intron_variant	MODIFIER	SPEF2	SPEF2	transcript	XM_038535345.1	protein_coding	c.4283-5255T>C
chr4	73641629	A	G	PASS	0/1	intron_variant	MODIFIER	LOC119876207	LOC119876207	transcript	XR_005358594.1	pseudogene	n.204+12833A>G
chr4	73641629	A	G	PASS	0/1	intron_variant	MODIFIER	LOC119876207	LOC119876207	transcript	XR_005358592.1	pseudogene	n.204+12833A>G
chr4	73641629	A	G	PASS	0/1	intron_variant	MODIFIER	LOC119876207	LOC119876207	transcript	XR_005358591.1	pseudogene	n.203+12833A>G
chr4	73641629	A	G	PASS	0/1	intron_variant	MODIFIER	SPEF2	SPEF2	transcript	XM_038535344.1	protein_coding	c.3833-717T>C
chr4	73641629	A	G	PASS	0/1	intron_variant	MODIFIER	SPEF2	SPEF2	transcript	XM_038535341.1	protein_coding	c.3932-717T>C
chr4	73641629	A	G	PASS	0/1	intron_variant	MODIFIER	SPEF2	SPEF2	transcript	XM_038535335.1	protein_coding	c.4241-717T>C
chr4	73641629	A	G	PASS	0/1	intron_variant	MODIFIER	SPEF2	SPEF2	transcript	XM_038535336.1	protein_coding	c.3932-717T>C
chr4	73641629	A	G	PASS	0/1	intron_variant	MODIFIER	SPEF2	SPEF2	transcript	XM_038535337.1	protein_coding	c.3932-717T>C
chr4	73641629	A	G	PASS	0/1	intron_variant	MODIFIER	SPEF2	SPEF2	transcript	XM_038535339.1	protein_coding	c.3932-717T>C
chr4	73641629	A	G	PASS	0/1	intron_variant	MODIFIER	SPEF2	SPEF2	transcript	XM_038535340.1	protein_coding	c.3932-717T>C
chr4	73641629	A	G	PASS	0/1	intron_variant	MODIFIER	SPEF2	SPEF2	transcript	XM_038535342.1	protein_coding	c.3833-717T>C
chr4	73641629	A	G	PASS	0/1	intron_variant	MODIFIER	SPEF2	SPEF2	transcript	XM_038535343.1	protein_coding	c.3833-717T>C
chr4	77220058	C	T	PASS	0/1	intergenic_region	MODIFIER	LOC612647-TMEM125_2	LOC612647-TMEM125_2	intergenic_region	LOC612647-TMEM125_2		n.77220058C>T
chr4	81252190	C	CT	PASS	0/1	intergenic_region	MODIFIER	LOC100685240-LOC119876225	LOC100685240-LOC119876225	intergenic_region	LOC100685240-LOC119876225		n.81252190_81252191insT
chr4	82401590	G	A	PASS	0/1	intergenic_region	MODIFIER	LOC119874869_2-LOC100685641	LOC119874869_2-LOC100685641	intergenic_region	LOC119874869_2-LOC100685641		n.82401590G>A
chr4	82989950	C	T	PASS	0/1	intergenic_region	MODIFIER	LOC489252-LOC102156814	LOC489252-LOC102156814	intergenic_region	LOC489252-LOC102156814		n.82989950C>T
chr4	83409042	A	T	PASS	0/1	intron_variant	MODIFIER	CDH12	CDH12	transcript	XM_038535416.1	protein_coding	c.-267+145299A>T
chr4	83409042	A	T	PASS	0/1	intron_variant	MODIFIER	CDH12	CDH12	transcript	XM_038535417.1	protein_coding	c.-399+145299A>T
chr4	84345598	T	G	PASS	1/1	intergenic_region	MODIFIER	LOC119876172-LOC111095663	LOC119876172-LOC111095663	intergenic_region	LOC119876172-LOC111095663		n.84345598T>G
chr4	84495980	C	A	PASS	0/1	intergenic_region	MODIFIER	LOC111095739-CDH18	LOC111095739-CDH18	intergenic_region	LOC111095739-CDH18		n.84495980C>A
chr4	84765007	C	T	PASS	0/1	intergenic_region	MODIFIER	LOC111095739-CDH18	LOC111095739-CDH18	intergenic_region	LOC111095739-CDH18		n.84765007C>T
chr4	85884890	A	C	VQSRTrancheSNP99.90to100.00	0/1	intron_variant	MODIFIER	CDH18	CDH18	transcript	XM_038535419.1	protein_coding	c.523+7563A>C
chr4	85884890	A	C	VQSRTrancheSNP99.90to100.00	0/1	intron_variant	MODIFIER	CDH18	CDH18	transcript	XM_038535427.1	protein_coding	c.523+7563A>C
chr4	85884890	A	C	VQSRTrancheSNP99.90to100.00	0/1	intron_variant	MODIFIER	CDH18	CDH18	transcript	XM_038535428.1	protein_coding	c.523+7563A>C
chr4	85884890	A	C	VQSRTrancheSNP99.90to100.00	0/1	intron_variant	MODIFIER	CDH18	CDH18	transcript	XM_038535420.1	protein_coding	c.523+7563A>C
chr4	85884890	A	C	VQSRTrancheSNP99.90to100.00	0/1	intron_variant	MODIFIER	CDH18	CDH18	transcript	XM_038535425.1	protein_coding	c.523+7563A>C
chr4	85884890	A	C	VQSRTrancheSNP99.90to100.00	0/1	intron_variant	MODIFIER	CDH18	CDH18	transcript	XM_038535421.1	protein_coding	c.523+7563A>C
chr4	85884890	A	C	VQSRTrancheSNP99.90to100.00	0/1	intron_variant	MODIFIER	CDH18	CDH18	transcript	XM_038535424.1	protein_coding	c.523+7563A>C
chr4	85884890	A	C	VQSRTrancheSNP99.90to100.00	0/1	intron_variant	MODIFIER	CDH18	CDH18	transcript	XM_038535422.1	protein_coding	c.523+7563A>C
chr4	85884890	A	C	VQSRTrancheSNP99.90to100.00	0/1	intron_variant	MODIFIER	CDH18	CDH18	transcript	XM_038535426.1	protein_coding	c.66+7563A>C
chr4	86122986	A	AAAAAAAAAAAAAAAAAAT	PASS	0/1	intergenic_region	MODIFIER	CDH18-LOC111095664_2	CDH18-LOC111095664_2	intergenic_region	CDH18-LOC111095664_2		n.86122986_86122987insAAAAAAAAAAAAAAAAAT
chr4	86564017	A	C	PASS	0/1	intergenic_region	MODIFIER	LOC111095664_2-LOC111095741	LOC111095664_2-LOC111095741	intergenic_region	LOC111095664_2-LOC111095741		n.86564017A>C
chr4	87535402	C	T	PASS	0/1	intergenic_region	MODIFIER	LOC111095668-LOC111095670	LOC111095668-LOC111095670	intergenic_region	LOC111095668-LOC111095670		n.87535402C>T
chr4	88663514	G	A	PASS	0/1	intron_variant	MODIFIER	FBXL7	FBXL7	transcript	XM_038535441.1	protein_coding	c.128-56138C>T
chr4	88663514	G	A	PASS	0/1	intron_variant	MODIFIER	FBXL7	FBXL7	transcript	XM_038535442.1	protein_coding	c.-14-56138C>T
chr4	89440928	C	T	PASS	0/1	intron_variant	MODIFIER	ANKH	ANKH	transcript	XM_038535443.1	protein_coding	c.97-33174C>T
chr4	89440928	C	T	PASS	0/1	intron_variant	MODIFIER	ANKH	ANKH	transcript	XM_038535444.1	protein_coding	c.-45-33174C>T
chr5	1137501	G	A	PASS	0/1	intron_variant	MODIFIER	JAM3	JAM3	transcript	XM_038535600.1	protein_coding	c.77-16107C>T
chr5	2243519	C	T	PASS	0/1	intron_variant	MODIFIER	OPCML	OPCML	transcript	XM_038535607.1	protein_coding	c.167+37541C>T
chr5	2243519	C	T	PASS	0/1	intron_variant	MODIFIER	OPCML	OPCML	transcript	XM_038535609.1	protein_coding	c.146+37541C>T
chr5	2243519	C	T	PASS	0/1	intron_variant	MODIFIER	OPCML	OPCML	transcript	XM_038535608.1	protein_coding	c.167+37541C>T
chr5	2243519	C	T	PASS	0/1	intron_variant	MODIFIER	OPCML	OPCML	transcript	XM_038535611.1	protein_coding	c.167+37541C>T
chr5	2243519	C	T	PASS	0/1	intron_variant	MODIFIER	OPCML	OPCML	transcript	XM_038535610.1	protein_coding	c.167+37541C>T
chr5	8449835	CAG	C	PASS	0/1	intergenic_region	MODIFIER	LOC111096093-CDON	LOC111096093-CDON	intergenic_region	LOC111096093-CDON		n.8449836_8449837delAG
chr5	10615594	T	C	PASS	0/1	upstream_gene_variant	MODIFIER	OR8D4	OR8D4	transcript	NM_001389109.1	protein_coding	c.-2339T>C
chr5	10615594	T	C	PASS	0/1	intergenic_region	MODIFIER	TMEM225-OR8D4	TMEM225-OR8D4	intergenic_region	TMEM225-OR8D4		n.10615594T>C
chr5	12428834	G	A	PASS	0/1	intron_variant	MODIFIER	LOC106558787	LOC106558787	transcript	XR_005359134.1	pseudogene	n.113+15300C>T
chr5	12779568	A	G	PASS	0/1	intergenic_region	MODIFIER	LOC119871796-SC5D	LOC119871796-SC5D	intergenic_region	LOC119871796-SC5D		n.12779568A>G
chr5	12950278	C	T	PASS	0/1	intron_variant	MODIFIER	TECTA	TECTA	transcript	XM_038535875.1	protein_coding	c.3325-373G>A
chr5	12950278	C	T	PASS	0/1	intron_variant	MODIFIER	TECTA	TECTA	transcript	XM_038535876.1	protein_coding	c.2368-373G>A
chr5	14517056	T	C	PASS	0/1	upstream_gene_variant	MODIFIER	LOC119872045	LOC119872045	transcript	XR_005360249.1	snRNA	n.-2473T>C
chr5	14517056	T	C	PASS	0/1	intron_variant	MODIFIER	LOC111095807	LOC111095807	transcript	XR_005359169.1	pseudogene	n.5523-6926A>G
chr5	14517056	T	C	PASS	0/1	intron_variant	MODIFIER	LOC111095807	LOC111095807	transcript	XR_005359175.1	pseudogene	n.5032-6926A>G
chr5	14517056	T	C	PASS	0/1	intron_variant	MODIFIER	LOC111095807	LOC111095807	transcript	XR_005359166.1	pseudogene	n.5349-6926A>G
chr5	14517056	T	C	PASS	0/1	intron_variant	MODIFIER	LOC111095807	LOC111095807	transcript	XR_005359168.1	pseudogene	n.5189-6926A>G
chr5	14517056	T	C	PASS	0/1	intron_variant	MODIFIER	LOC111095807	LOC111095807	transcript	XR_005359180.1	pseudogene	n.5022-6926A>G
chr5	14517056	T	C	PASS	0/1	intron_variant	MODIFIER	LOC111095807	LOC111095807	transcript	XR_005359179.1	pseudogene	n.5034-6926A>G
chr5	14517056	T	C	PASS	0/1	intron_variant	MODIFIER	LOC111095807	LOC111095807	transcript	XR_005359167.1	pseudogene	n.5155-6926A>G
chr5	14517056	T	C	PASS	0/1	intron_variant	MODIFIER	LOC111095807	LOC111095807	transcript	XR_005359157.1	pseudogene	n.5170-6926A>G
chr5	14517056	T	C	PASS	0/1	intron_variant	MODIFIER	LOC111095807	LOC111095807	transcript	XR_005359158.1	pseudogene	n.5170-6926A>G
chr5	14517056	T	C	PASS	0/1	intron_variant	MODIFIER	LOC111095807	LOC111095807	transcript	XR_005359159.1	pseudogene	n.5170-6926A>G
chr5	14517056	T	C	PASS	0/1	intron_variant	MODIFIER	LOC111095807	LOC111095807	transcript	XR_005359160.1	pseudogene	n.5169+33862A>G
chr5	14517056	T	C	PASS	0/1	intron_variant	MODIFIER	LOC111095807	LOC111095807	transcript	XR_005359161.1	pseudogene	n.5170-6926A>G
chr5	14517056	T	C	PASS	0/1	intron_variant	MODIFIER	LOC111095807	LOC111095807	transcript	XR_005359163.1	pseudogene	n.4980+34381A>G
chr5	14517056	T	C	PASS	0/1	intron_variant	MODIFIER	LOC111095807	LOC111095807	transcript	XR_005359170.1	pseudogene	n.5394-6926A>G
chr5	14517056	T	C	PASS	0/1	intron_variant	MODIFIER	LOC111095807	LOC111095807	transcript	XR_005359171.1	pseudogene	n.5316-6926A>G
chr5	14517056	T	C	PASS	0/1	intron_variant	MODIFIER	LOC111095807	LOC111095807	transcript	XR_005359172.1	pseudogene	n.5182-6926A>G
chr5	14517056	T	C	PASS	0/1	intron_variant	MODIFIER	LOC111095807	LOC111095807	transcript	XR_005359173.1	pseudogene	n.250-6926A>G
chr5	14517056	T	C	PASS	0/1	intron_variant	MODIFIER	LOC111095807	LOC111095807	transcript	XR_005359174.1	pseudogene	n.250-6926A>G
chr5	14517056	T	C	PASS	0/1	intron_variant	MODIFIER	LOC111095807	LOC111095807	transcript	XR_005359162.1	pseudogene	n.5170-6926A>G
chr5	14517056	T	C	PASS	0/1	intron_variant	MODIFIER	LOC111095807	LOC111095807	transcript	XR_005359177.1	pseudogene	n.250-6926A>G
chr5	14517056	T	C	PASS	0/1	intron_variant	MODIFIER	LOC111095807	LOC111095807	transcript	XR_005359164.1	pseudogene	n.5170-6926A>G
chr5	14552848	G	A	PASS	0/1	upstream_gene_variant	MODIFIER	USP2	USP2	transcript	XM_038535909.1	protein_coding	c.-1066G>A
chr5	14552848	G	A	PASS	0/1	intron_variant	MODIFIER	USP2	USP2	transcript	XM_038535907.1	protein_coding	c.-42+35G>A
chr5	14552848	G	A	PASS	0/1	intron_variant	MODIFIER	LOC111095807	LOC111095807	transcript	XR_005359173.1	pseudogene	n.249+13983C>T
chr5	14552848	G	A	PASS	0/1	intron_variant	MODIFIER	LOC111095807	LOC111095807	transcript	XR_005359174.1	pseudogene	n.249+13983C>T
chr5	14552848	G	A	PASS	0/1	intron_variant	MODIFIER	LOC111095807	LOC111095807	transcript	XR_005359177.1	pseudogene	n.249+13983C>T
chr5	14552848	G	A	PASS	0/1	intron_variant	MODIFIER	USP2	USP2	transcript	XM_038535908.1	protein_coding	c.-42+1081G>A
chr5	14552848	G	A	PASS	0/1	non_coding_transcript_exon_variant	MODIFIER	LOC111095807	LOC111095807	transcript	XR_005359169.1	pseudogene	n.3922C>T
chr5	14552848	G	A	PASS	0/1	non_coding_transcript_exon_variant	MODIFIER	LOC111095807	LOC111095807	transcript	XR_005359175.1	pseudogene	n.3431C>T
chr5	14552848	G	A	PASS	0/1	non_coding_transcript_exon_variant	MODIFIER	LOC111095807	LOC111095807	transcript	XR_005359166.1	pseudogene	n.3748C>T
chr5	14552848	G	A	PASS	0/1	non_coding_transcript_exon_variant	MODIFIER	LOC111095807	LOC111095807	transcript	XR_005359168.1	pseudogene	n.3588C>T
chr5	14552848	G	A	PASS	0/1	non_coding_transcript_exon_variant	MODIFIER	LOC111095807	LOC111095807	transcript	XR_005359180.1	pseudogene	n.3421C>T
chr5	14552848	G	A	PASS	0/1	non_coding_transcript_exon_variant	MODIFIER	LOC111095807	LOC111095807	transcript	XR_005359179.1	pseudogene	n.3433C>T
chr5	14552848	G	A	PASS	0/1	non_coding_transcript_exon_variant	MODIFIER	LOC111095807	LOC111095807	transcript	XR_005359167.1	pseudogene	n.3554C>T
chr5	14552848	G	A	PASS	0/1	non_coding_transcript_exon_variant	MODIFIER	LOC111095807	LOC111095807	transcript	XR_005359157.1	pseudogene	n.3569C>T
chr5	14552848	G	A	PASS	0/1	non_coding_transcript_exon_variant	MODIFIER	LOC111095807	LOC111095807	transcript	XR_005359158.1	pseudogene	n.3569C>T
chr5	14552848	G	A	PASS	0/1	non_coding_transcript_exon_variant	MODIFIER	LOC111095807	LOC111095807	transcript	XR_005359159.1	pseudogene	n.3569C>T
chr5	14552848	G	A	PASS	0/1	non_coding_transcript_exon_variant	MODIFIER	LOC111095807	LOC111095807	transcript	XR_005359160.1	pseudogene	n.3569C>T
chr5	14552848	G	A	PASS	0/1	non_coding_transcript_exon_variant	MODIFIER	LOC111095807	LOC111095807	transcript	XR_005359161.1	pseudogene	n.3569C>T
chr5	14552848	G	A	PASS	0/1	non_coding_transcript_exon_variant	MODIFIER	LOC111095807	LOC111095807	transcript	XR_005359163.1	pseudogene	n.3569C>T
chr5	14552848	G	A	PASS	0/1	non_coding_transcript_exon_variant	MODIFIER	LOC111095807	LOC111095807	transcript	XR_005359170.1	pseudogene	n.3793C>T
chr5	14552848	G	A	PASS	0/1	non_coding_transcript_exon_variant	MODIFIER	LOC111095807	LOC111095807	transcript	XR_005359171.1	pseudogene	n.3715C>T
chr5	14552848	G	A	PASS	0/1	non_coding_transcript_exon_variant	MODIFIER	LOC111095807	LOC111095807	transcript	XR_005359172.1	pseudogene	n.3581C>T
chr5	14552848	G	A	PASS	0/1	non_coding_transcript_exon_variant	MODIFIER	LOC111095807	LOC111095807	transcript	XR_005359162.1	pseudogene	n.3569C>T
chr5	14552848	G	A	PASS	0/1	non_coding_transcript_exon_variant	MODIFIER	LOC111095807	LOC111095807	transcript	XR_005359164.1	pseudogene	n.3569C>T
chr5	14552848	G	A	PASS	0/1	non_coding_transcript_exon_variant	MODIFIER	LOC111095807	LOC111095807	transcript	XR_005359165.1	pseudogene	n.3569C>T
chr5	17538255	G	A	PASS	0/1	intergenic_region	MODIFIER	LOC102153762-LOC119872001	LOC102153762-LOC119872001	intergenic_region	LOC102153762-LOC119872001		n.17538255G>A
chr5	26883626	ATGT	A	PASS	0/1	intergenic_region	MODIFIER	GRIA4-CASP4	GRIA4-CASP4	intergenic_region	GRIA4-CASP4		n.26883627_26883629delTGT
chr5	31556879	C	CTGAGAGTCTGTTCTTTTTTTTTTTTTTTTTTTTTTTTTTTTTAATTTTTTTTTTTTT	PASS	0/1	3_prime_UTR_variant	MODIFIER	DHX33	DHX33	transcript	XM_038536471.1	protein_coding	c.*2396_*2397insTTTTTTTTTTTTTTTTTTTTTTTTTTTAATTTTTTTTTTTTTTGAGAGTCTGTTCTT
chr5	31556879	C	CTGAGAGTCTGTTCTTTTTTTTTTTTTTTTTTTTTTTTTTTTTAATTTTTTTTTTTTT	PASS	0/1	upstream_gene_variant	MODIFIER	C1QBP	C1QBP	transcript	XM_038536482.1	protein_coding	c.-3414_-3413insTGAGAGTCTGTTCTTTTTTTTTTTTTTTTTTTTTTTTTTTTTAATTTTTTTTTTTTT
chr5	35969219	T	G	PASS	0/1	intron_variant	MODIFIER	DNAH9	DNAH9	transcript	XM_038536892.1	protein_coding	c.1528-467T>G
chr5	44301458	TG	T	PASS	0/1	intergenic_region	MODIFIER	SGIP1-PDE4B	SGIP1-PDE4B	intergenic_region	SGIP1-PDE4B		n.44301459delG
chr5	48792638	T	A	VQSRTrancheSNP99.90to100.00	0/1	intergenic_region	MODIFIER	LOC100685210-NFIA	LOC100685210-NFIA	intergenic_region	LOC100685210-NFIA		n.48792638T>A
chr5	53665399	T	A	PASS	0/1	intergenic_region	MODIFIER	LOC102156622-LOC111095949	LOC102156622-LOC111095949	intergenic_region	LOC102156622-LOC111095949		n.53665399T>A
chr5	54129309	G	A	PASS	0/1	intron_variant	MODIFIER	LOC111095950	LOC111095950	transcript	XR_005359747.1	pseudogene	n.249+739G>A
chr5	54552425	GTGTCTCTGCCTC	G	PASS	0/1	intron_variant	MODIFIER	USP24	USP24	transcript	XM_038537424.1	protein_coding	c.562-1503_562-1492delTGTCTCTGCCTC
chr5	56979252	G	A	PASS	0/1	missense_variant	MODERATE	TAS1R3	TAS1R3	transcript	NM_001031821.1	protein_coding	c.49G>A	p.Ala17Thr
chr5	56979252	G	A	PASS	0/1	downstream_gene_variant	MODIFIER	CPTP	CPTP	transcript	XM_038537600.1	protein_coding	c.*2923G>A
chr5	56979252	G	A	PASS	0/1	downstream_gene_variant	MODIFIER	DVL1	DVL1	transcript	XM_038537602.1	protein_coding	c.*4975C>T
chr5	56979252	G	A	PASS	0/1	downstream_gene_variant	MODIFIER	CPTP	CPTP	transcript	XM_038537601.1	protein_coding	c.*2923G>A
chr5	56979252	G	A	PASS	0/1	downstream_gene_variant	MODIFIER	DVL1	DVL1	transcript	XM_038537604.1	protein_coding	c.*4975C>T
chr5	57054607	C	T	PASS	0/1	intron_variant	MODIFIER	VWA1	VWA1	transcript	XM_038537618.1	protein_coding	c.74-237C>T
chr5	57054607	C	T	PASS	0/1	intron_variant	MODIFIER	VWA1	VWA1	transcript	XR_005359783.1	pseudogene	n.126-632C>T
chr5	57079418	T	C	PASS	0/1	intron_variant	MODIFIER	ATAD3A	ATAD3A	transcript	XM_038537615.1	protein_coding	c.1502+333T>C
chr5	57079418	T	C	PASS	0/1	intron_variant	MODIFIER	ATAD3A	ATAD3A	transcript	XR_005359782.1	pseudogene	n.1590+333T>C
chr5	57079418	T	C	PASS	0/1	intron_variant	MODIFIER	ATAD3A	ATAD3A	transcript	XM_038537616.1	protein_coding	c.1346+333T>C
chr5	57211638	C	T	PASS	0/1	upstream_gene_variant	MODIFIER	LOC489590	LOC489590	transcript	XM_038537639.1	protein_coding	c.-1949G>A
chr5	57211638	C	T	PASS	0/1	intron_variant	MODIFIER	LOC489590	LOC489590	transcript	XM_038537640.1	protein_coding	c.-57+246G>A
chr5	57211638	C	T	PASS	0/1	intron_variant	MODIFIER	LOC489590	LOC489590	transcript	XM_038537644.1	protein_coding	c.-233+246G>A
chr5	57211638	C	T	PASS	0/1	intron_variant	MODIFIER	LOC489590	LOC489590	transcript	XM_038537645.1	protein_coding	c.-74+246G>A
chr5	57211638	C	T	PASS	0/1	intron_variant	MODIFIER	LOC489590	LOC489590	transcript	XM_038537643.1	protein_coding	c.-57+246G>A
chr5	57211638	C	T	PASS	0/1	intron_variant	MODIFIER	LOC489590	LOC489590	transcript	XM_038537642.1	protein_coding	c.-57+246G>A
chr5	57211638	C	T	PASS	0/1	intron_variant	MODIFIER	LOC489590	LOC489590	transcript	XM_038537647.1	protein_coding	c.-233+246G>A
chr5	57211638	C	T	PASS	0/1	intron_variant	MODIFIER	LOC489590	LOC489590	transcript	XM_038537641.1	protein_coding	c.-57+246G>A
chr5	57211638	C	T	PASS	0/1	intron_variant	MODIFIER	LOC489590	LOC489590	transcript	XM_038537646.1	protein_coding	c.-233+246G>A
chr5	57215512	C	T	PASS	0/1	upstream_gene_variant	MODIFIER	LOC489590	LOC489590	transcript	XM_038537640.1	protein_coding	c.-3260G>A
chr5	57215512	C	T	PASS	0/1	upstream_gene_variant	MODIFIER	LOC489590	LOC489590	transcript	XM_038537644.1	protein_coding	c.-3436G>A
chr5	57215512	C	T	PASS	0/1	upstream_gene_variant	MODIFIER	LOC489590	LOC489590	transcript	XM_038537645.1	protein_coding	c.-3277G>A
chr5	57215512	C	T	PASS	0/1	upstream_gene_variant	MODIFIER	LOC489590	LOC489590	transcript	XM_038537643.1	protein_coding	c.-2136G>A
chr5	57215512	C	T	PASS	0/1	upstream_gene_variant	MODIFIER	LOC489590	LOC489590	transcript	XM_038537642.1	protein_coding	c.-1595G>A
chr5	57215512	C	T	PASS	0/1	upstream_gene_variant	MODIFIER	LOC489590	LOC489590	transcript	XM_038537647.1	protein_coding	c.-1771G>A
chr5	57215512	C	T	PASS	0/1	upstream_gene_variant	MODIFIER	LOC489590	LOC489590	transcript	XM_038537641.1	protein_coding	c.-1115G>A
chr5	57215512	C	T	PASS	0/1	upstream_gene_variant	MODIFIER	LOC489590	LOC489590	transcript	XM_038537646.1	protein_coding	c.-1291G>A
chr5	57215512	C	T	PASS	0/1	downstream_gene_variant	MODIFIER	NADK	NADK	transcript	XM_038537648.1	protein_coding	c.*5552G>A
chr5	57215512	C	T	PASS	0/1	downstream_gene_variant	MODIFIER	NADK	NADK	transcript	XM_038537650.1	protein_coding	c.*5658G>A
chr5	57215512	C	T	PASS	0/1	downstream_gene_variant	MODIFIER	NADK	NADK	transcript	XM_038537649.1	protein_coding	c.*5552G>A
chr5	57215512	C	T	PASS	0/1	intergenic_region	MODIFIER	LOC489590-NADK	LOC489590-NADK	intergenic_region	LOC489590-NADK		n.57215512C>T
chr5	57442689	T	C	PASS	0/1	intron_variant	MODIFIER	CFAP74	CFAP74	transcript	XM_038537660.1	protein_coding	c.-19-4352A>G
chr5	57442689	T	C	PASS	0/1	intron_variant	MODIFIER	CFAP74	CFAP74	transcript	XM_038537661.1	protein_coding	c.-19-4352A>G
chr5	57442689	T	C	PASS	0/1	intron_variant	MODIFIER	CFAP74	CFAP74	transcript	XM_038537662.1	protein_coding	c.-19-4352A>G
chr5	57442689	T	C	PASS	0/1	intron_variant	MODIFIER	CFAP74	CFAP74	transcript	XM_038537663.1	protein_coding	c.-19-4352A>G
chr5	57442689	T	C	PASS	0/1	intron_variant	MODIFIER	CFAP74	CFAP74	transcript	XM_038537664.1	protein_coding	c.-19-4352A>G
chr5	57442689	T	C	PASS	0/1	intron_variant	MODIFIER	CFAP74	CFAP74	transcript	XM_038537665.1	protein_coding	c.-19-4352A>G
chr5	57442689	T	C	PASS	0/1	intron_variant	MODIFIER	CFAP74	CFAP74	transcript	XM_038537666.1	protein_coding	c.-19-4352A>G
chr5	57442689	T	C	PASS	0/1	intron_variant	MODIFIER	CFAP74	CFAP74	transcript	XM_038537668.1	protein_coding	c.-19-4352A>G
chr5	57442689	T	C	PASS	0/1	intron_variant	MODIFIER	CFAP74	CFAP74	transcript	XR_005359790.1	pseudogene	n.134-4352A>G
chr5	57442689	T	C	PASS	0/1	intron_variant	MODIFIER	CFAP74	CFAP74	transcript	XM_038537667.1	protein_coding	c.-19-4352A>G
chr5	57738135	T	C	PASS	0/1	intron_variant	MODIFIER	MORN1	MORN1	transcript	XM_038537691.1	protein_coding	c.634+383A>G
chr5	57960836	T	A	PASS	0/1	intron_variant	MODIFIER	TTC34	TTC34	transcript	XM_038537706.1	protein_coding	c.782-1732A>T
chr5	58020625	C	T	PASS	0/1	intergenic_region	MODIFIER	LOC119871898-ACTRT2	LOC119871898-ACTRT2	intergenic_region	LOC119871898-ACTRT2		n.58020625C>T
chr5	58393179	C	A	PASS	0/1	intron_variant	MODIFIER	PRDM16	PRDM16	transcript	XM_038537722.1	protein_coding	c.439-51170C>A
chr5	58393179	C	A	PASS	0/1	intron_variant	MODIFIER	PRDM16	PRDM16	transcript	XM_038537723.1	protein_coding	c.439-51170C>A
chr5	58393179	C	A	PASS	0/1	intron_variant	MODIFIER	PRDM16	PRDM16	transcript	XM_038537724.1	protein_coding	c.439-51170C>A
chr5	58393179	C	A	PASS	0/1	intron_variant	MODIFIER	PRDM16	PRDM16	transcript	XM_038537725.1	protein_coding	c.439-51170C>A
chr5	58393179	C	A	PASS	0/1	intron_variant	MODIFIER	PRDM16	PRDM16	transcript	XM_038537726.1	protein_coding	c.439-51170C>A
chr5	58393179	C	A	PASS	0/1	intron_variant	MODIFIER	PRDM16	PRDM16	transcript	XM_038537727.1	protein_coding	c.73-51170C>A
chr5	58640767	G	A	PASS	0/1	intron_variant	MODIFIER	WRAP73	WRAP73	transcript	XM_038537732.1	protein_coding	c.413-564C>T
chr5	58640767	G	A	PASS	0/1	intron_variant	MODIFIER	WRAP73	WRAP73	transcript	XM_038537733.1	protein_coding	c.413-567C>T
chr5	58640767	G	A	PASS	0/1	intron_variant	MODIFIER	WRAP73	WRAP73	transcript	XM_038537734.1	protein_coding	c.412+575C>T
chr5	58640767	G	A	PASS	0/1	intron_variant	MODIFIER	WRAP73	WRAP73	transcript	XM_038537735.1	protein_coding	c.215-564C>T
chr5	58857522	C	A	PASS	0/1	non_coding_transcript_exon_variant	MODIFIER	LOC111095966	LOC111095966	transcript	XR_005359812.1	pseudogene	n.9115C>A
chr5	58857522	C	A	PASS	0/1	non_coding_transcript_exon_variant	MODIFIER	LOC111095966	LOC111095966	transcript	XR_005359813.1	pseudogene	n.8967C>A
chr5	59582962	G	A	PASS	0/1	intergenic_region	MODIFIER	LOC111095968-LOC111095969	LOC111095968-LOC111095969	intergenic_region	LOC111095968-LOC111095969		n.59582962G>A
chr5	60005136	C	T	PASS	0/1	intergenic_region	MODIFIER	LOC111095968-LOC111095969	LOC111095968-LOC111095969	intergenic_region	LOC111095968-LOC111095969		n.60005136C>T
chr5	60545879	C	CGGGGATCCCTGGGTGGCGCAGCGGTTTAGCGCCTGCCTTTGGCCCAGGGCGCGATCCTGGAGACCCGGGAT	PASS	0/1	intron_variant	MODIFIER	CHD5	CHD5	transcript	XM_038537763.1	protein_coding	c.1033-165_1033-164insATCCCGGGTCTCCAGGATCGCGCCCTGGGCCAAAGGCAGGCGCTAAACCGCTGCGCCACCCAGGGATCCCC
chr5	60545879	C	CGGGGATCCCTGGGTGGCGCAGCGGTTTAGCGCCTGCCTTTGGCCCAGGGCGCGATCCTGGAGACCCGGGAT	PASS	0/1	intron_variant	MODIFIER	CHD5	CHD5	transcript	XM_038537766.1	protein_coding	c.982-165_982-164insATCCCGGGTCTCCAGGATCGCGCCCTGGGCCAAAGGCAGGCGCTAAACCGCTGCGCCACCCAGGGATCCCC
chr5	60545879	C	CGGGGATCCCTGGGTGGCGCAGCGGTTTAGCGCCTGCCTTTGGCCCAGGGCGCGATCCTGGAGACCCGGGAT	PASS	0/1	intron_variant	MODIFIER	CHD5	CHD5	transcript	XM_038537764.1	protein_coding	c.1033-165_1033-164insATCCCGGGTCTCCAGGATCGCGCCCTGGGCCAAAGGCAGGCGCTAAACCGCTGCGCCACCCAGGGATCCCC
chr5	60545879	C	CGGGGATCCCTGGGTGGCGCAGCGGTTTAGCGCCTGCCTTTGGCCCAGGGCGCGATCCTGGAGACCCGGGAT	PASS	0/1	intron_variant	MODIFIER	CHD5	CHD5	transcript	XM_038537765.1	protein_coding	c.1033-165_1033-164insATCCCGGGTCTCCAGGATCGCGCCCTGGGCCAAAGGCAGGCGCTAAACCGCTGCGCCACCCAGGGATCCCC
chr5	60545879	C	CGGGGATCCCTGGGTGGCGCAGCGGTTTAGCGCCTGCCTTTGGCCCAGGGCGCGATCCTGGAGACCCGGGAT	PASS	0/1	intron_variant	MODIFIER	CHD5	CHD5	transcript	XM_038537767.1	protein_coding	c.871-165_871-164insATCCCGGGTCTCCAGGATCGCGCCCTGGGCCAAAGGCAGGCGCTAAACCGCTGCGCCACCCAGGGATCCCC
chr5	61102106	T	G	PASS	0/1	intron_variant	MODIFIER	CAMTA1	CAMTA1	transcript	XM_038537821.1	protein_coding	c.411+3070T>G
chr5	61102106	T	G	PASS	0/1	intron_variant	MODIFIER	CAMTA1	CAMTA1	transcript	XM_038537825.1	protein_coding	c.342+3070T>G
chr5	61102106	T	G	PASS	0/1	intron_variant	MODIFIER	CAMTA1	CAMTA1	transcript	XM_038537826.1	protein_coding	c.234+3070T>G
chr5	61102106	T	G	PASS	0/1	intron_variant	MODIFIER	CAMTA1	CAMTA1	transcript	XM_038537830.1	protein_coding	c.144+3070T>G
chr5	61102106	T	G	PASS	0/1	intron_variant	MODIFIER	CAMTA1	CAMTA1	transcript	XM_038537829.1	protein_coding	c.192+3070T>G
chr5	61102106	T	G	PASS	0/1	intron_variant	MODIFIER	CAMTA1	CAMTA1	transcript	XM_038537822.1	protein_coding	c.411+3070T>G
chr5	61102106	T	G	PASS	0/1	intron_variant	MODIFIER	CAMTA1	CAMTA1	transcript	XM_038537823.1	protein_coding	c.411+3070T>G
chr5	61102106	T	G	PASS	0/1	intron_variant	MODIFIER	CAMTA1	CAMTA1	transcript	XM_038537824.1	protein_coding	c.411+3070T>G
chr5	61102106	T	G	PASS	0/1	intron_variant	MODIFIER	CAMTA1	CAMTA1	transcript	XM_038537827.1	protein_coding	c.411+3070T>G
chr5	61102106	T	G	PASS	0/1	intron_variant	MODIFIER	CAMTA1	CAMTA1	transcript	XM_038537828.1	protein_coding	c.411+3070T>G
chr5	61102106	T	G	PASS	0/1	intron_variant	MODIFIER	CAMTA1	CAMTA1	transcript	XM_038537831.1	protein_coding	c.411+3070T>G
chr5	61102106	T	G	PASS	0/1	intron_variant	MODIFIER	CAMTA1	CAMTA1	transcript	XM_038537832.1	protein_coding	c.411+3070T>G
chr5	61327707	G	A	PASS	0/1	intron_variant	MODIFIER	CAMTA1	CAMTA1	transcript	XM_038537821.1	protein_coding	c.412-21179G>A
chr5	61327707	G	A	PASS	0/1	intron_variant	MODIFIER	CAMTA1	CAMTA1	transcript	XM_038537825.1	protein_coding	c.343-21179G>A
chr5	61327707	G	A	PASS	0/1	intron_variant	MODIFIER	CAMTA1	CAMTA1	transcript	XM_038537826.1	protein_coding	c.235-21179G>A
chr5	61327707	G	A	PASS	0/1	intron_variant	MODIFIER	CAMTA1	CAMTA1	transcript	XM_038537830.1	protein_coding	c.145-21179G>A
chr5	61327707	G	A	PASS	0/1	intron_variant	MODIFIER	CAMTA1	CAMTA1	transcript	XM_038537829.1	protein_coding	c.193-21179G>A
chr5	61327707	G	A	PASS	0/1	intron_variant	MODIFIER	CAMTA1	CAMTA1	transcript	XM_038537822.1	protein_coding	c.412-21179G>A
chr5	61327707	G	A	PASS	0/1	intron_variant	MODIFIER	CAMTA1	CAMTA1	transcript	XM_038537823.1	protein_coding	c.412-21179G>A
chr5	61327707	G	A	PASS	0/1	intron_variant	MODIFIER	CAMTA1	CAMTA1	transcript	XM_038537824.1	protein_coding	c.412-21179G>A
chr5	61327707	G	A	PASS	0/1	intron_variant	MODIFIER	CAMTA1	CAMTA1	transcript	XM_038537827.1	protein_coding	c.412-21179G>A
chr5	61327707	G	A	PASS	0/1	intron_variant	MODIFIER	CAMTA1	CAMTA1	transcript	XM_038537828.1	protein_coding	c.412-21179G>A
chr5	61327707	G	A	PASS	0/1	intron_variant	MODIFIER	CAMTA1	CAMTA1	transcript	XM_038537831.1	protein_coding	c.412-21179G>A
chr5	61327707	G	A	PASS	0/1	intron_variant	MODIFIER	CAMTA1	CAMTA1	transcript	XM_038537832.1	protein_coding	c.412-21179G>A
chr5	61327707	G	A	PASS	0/1	intron_variant	MODIFIER	CAMTA1	CAMTA1	transcript	XM_038537833.1	protein_coding	c.-85+2264G>A
chr5	61517722	G	A	PASS	0/1	intron_variant	MODIFIER	CAMTA1	CAMTA1	transcript	XM_038537821.1	protein_coding	c.615+32040G>A
chr5	61517722	G	A	PASS	0/1	intron_variant	MODIFIER	CAMTA1	CAMTA1	transcript	XM_038537825.1	protein_coding	c.546+32040G>A
chr5	61517722	G	A	PASS	0/1	intron_variant	MODIFIER	CAMTA1	CAMTA1	transcript	XM_038537826.1	protein_coding	c.438+32040G>A
chr5	61517722	G	A	PASS	0/1	intron_variant	MODIFIER	CAMTA1	CAMTA1	transcript	XM_038537830.1	protein_coding	c.348+32040G>A
chr5	61517722	G	A	PASS	0/1	intron_variant	MODIFIER	CAMTA1	CAMTA1	transcript	XM_038537829.1	protein_coding	c.396+32040G>A
chr5	61517722	G	A	PASS	0/1	intron_variant	MODIFIER	CAMTA1	CAMTA1	transcript	XM_038537822.1	protein_coding	c.615+32040G>A
chr5	61517722	G	A	PASS	0/1	intron_variant	MODIFIER	CAMTA1	CAMTA1	transcript	XM_038537823.1	protein_coding	c.615+32040G>A
chr5	61517722	G	A	PASS	0/1	intron_variant	MODIFIER	CAMTA1	CAMTA1	transcript	XM_038537824.1	protein_coding	c.615+32040G>A
chr5	61517722	G	A	PASS	0/1	intron_variant	MODIFIER	CAMTA1	CAMTA1	transcript	XM_038537827.1	protein_coding	c.615+32040G>A
chr5	61517722	G	A	PASS	0/1	intron_variant	MODIFIER	CAMTA1	CAMTA1	transcript	XM_038537828.1	protein_coding	c.615+32040G>A
chr5	61517722	G	A	PASS	0/1	intron_variant	MODIFIER	CAMTA1	CAMTA1	transcript	XM_038537831.1	protein_coding	c.615+32040G>A
chr5	61517722	G	A	PASS	0/1	intron_variant	MODIFIER	CAMTA1	CAMTA1	transcript	XM_038537832.1	protein_coding	c.615+32040G>A
chr5	61517722	G	A	PASS	0/1	intron_variant	MODIFIER	CAMTA1	CAMTA1	transcript	XM_038537833.1	protein_coding	c.120+32040G>A
chr5	61531271	G	A	PASS	0/1	intron_variant	MODIFIER	CAMTA1	CAMTA1	transcript	XM_038537821.1	protein_coding	c.615+45589G>A
chr5	61531271	G	A	PASS	0/1	intron_variant	MODIFIER	CAMTA1	CAMTA1	transcript	XM_038537825.1	protein_coding	c.546+45589G>A
chr5	61531271	G	A	PASS	0/1	intron_variant	MODIFIER	CAMTA1	CAMTA1	transcript	XM_038537826.1	protein_coding	c.438+45589G>A
chr5	61531271	G	A	PASS	0/1	intron_variant	MODIFIER	CAMTA1	CAMTA1	transcript	XM_038537830.1	protein_coding	c.348+45589G>A
chr5	61531271	G	A	PASS	0/1	intron_variant	MODIFIER	CAMTA1	CAMTA1	transcript	XM_038537829.1	protein_coding	c.396+45589G>A
chr5	61531271	G	A	PASS	0/1	intron_variant	MODIFIER	CAMTA1	CAMTA1	transcript	XM_038537822.1	protein_coding	c.615+45589G>A
chr5	61531271	G	A	PASS	0/1	intron_variant	MODIFIER	CAMTA1	CAMTA1	transcript	XM_038537823.1	protein_coding	c.615+45589G>A
chr5	61531271	G	A	PASS	0/1	intron_variant	MODIFIER	CAMTA1	CAMTA1	transcript	XM_038537824.1	protein_coding	c.615+45589G>A
chr5	61531271	G	A	PASS	0/1	intron_variant	MODIFIER	CAMTA1	CAMTA1	transcript	XM_038537827.1	protein_coding	c.615+45589G>A
chr5	61531271	G	A	PASS	0/1	intron_variant	MODIFIER	CAMTA1	CAMTA1	transcript	XM_038537828.1	protein_coding	c.615+45589G>A
chr5	61531271	G	A	PASS	0/1	intron_variant	MODIFIER	CAMTA1	CAMTA1	transcript	XM_038537831.1	protein_coding	c.615+45589G>A
chr5	61531271	G	A	PASS	0/1	intron_variant	MODIFIER	CAMTA1	CAMTA1	transcript	XM_038537832.1	protein_coding	c.615+45589G>A
chr5	61531271	G	A	PASS	0/1	intron_variant	MODIFIER	CAMTA1	CAMTA1	transcript	XM_038537833.1	protein_coding	c.120+45589G>A
chr5	61746634	CCT	C	PASS	0/1	intron_variant	MODIFIER	CAMTA1	CAMTA1	transcript	XM_038537821.1	protein_coding	c.688-61165_688-61164delCT
chr5	61746634	CCT	C	PASS	0/1	intron_variant	MODIFIER	CAMTA1	CAMTA1	transcript	XM_038537825.1	protein_coding	c.619-61165_619-61164delCT
chr5	61746634	CCT	C	PASS	0/1	intron_variant	MODIFIER	CAMTA1	CAMTA1	transcript	XM_038537826.1	protein_coding	c.511-61165_511-61164delCT
chr5	61746634	CCT	C	PASS	0/1	intron_variant	MODIFIER	CAMTA1	CAMTA1	transcript	XM_038537830.1	protein_coding	c.421-61165_421-61164delCT
chr5	61746634	CCT	C	PASS	0/1	intron_variant	MODIFIER	CAMTA1	CAMTA1	transcript	XM_038537829.1	protein_coding	c.469-61165_469-61164delCT
chr5	61746634	CCT	C	PASS	0/1	intron_variant	MODIFIER	CAMTA1	CAMTA1	transcript	XM_038537822.1	protein_coding	c.688-61165_688-61164delCT
chr5	61746634	CCT	C	PASS	0/1	intron_variant	MODIFIER	CAMTA1	CAMTA1	transcript	XM_038537823.1	protein_coding	c.688-61165_688-61164delCT
chr5	61746634	CCT	C	PASS	0/1	intron_variant	MODIFIER	CAMTA1	CAMTA1	transcript	XM_038537824.1	protein_coding	c.616-61165_616-61164delCT
chr5	61746634	CCT	C	PASS	0/1	intron_variant	MODIFIER	CAMTA1	CAMTA1	transcript	XM_038537827.1	protein_coding	c.688-61165_688-61164delCT
chr5	61746634	CCT	C	PASS	0/1	intron_variant	MODIFIER	CAMTA1	CAMTA1	transcript	XM_038537828.1	protein_coding	c.688-61165_688-61164delCT
chr5	61746634	CCT	C	PASS	0/1	intron_variant	MODIFIER	CAMTA1	CAMTA1	transcript	XM_038537831.1	protein_coding	c.688-61165_688-61164delCT
chr5	61746634	CCT	C	PASS	0/1	intron_variant	MODIFIER	CAMTA1	CAMTA1	transcript	XM_038537832.1	protein_coding	c.688-61165_688-61164delCT
chr5	61746634	CCT	C	PASS	0/1	intron_variant	MODIFIER	CAMTA1	CAMTA1	transcript	XM_038537833.1	protein_coding	c.193-61165_193-61164delCT
chr5	61830348	G	T	PASS	0/1	intron_variant	MODIFIER	CAMTA1	CAMTA1	transcript	XM_038537821.1	protein_coding	c.2830-1079G>T
chr5	61830348	G	T	PASS	0/1	intron_variant	MODIFIER	CAMTA1	CAMTA1	transcript	XM_038537825.1	protein_coding	c.2761-1079G>T
chr5	61830348	G	T	PASS	0/1	intron_variant	MODIFIER	CAMTA1	CAMTA1	transcript	XM_038537826.1	protein_coding	c.2653-1079G>T
chr5	61830348	G	T	PASS	0/1	intron_variant	MODIFIER	CAMTA1	CAMTA1	transcript	XM_038537830.1	protein_coding	c.2563-1079G>T
chr5	61830348	G	T	PASS	0/1	intron_variant	MODIFIER	CAMTA1	CAMTA1	transcript	XM_038537829.1	protein_coding	c.2611-1079G>T
chr5	61830348	G	T	PASS	0/1	intron_variant	MODIFIER	CAMTA1	CAMTA1	transcript	XM_038537822.1	protein_coding	c.2830-1079G>T
chr5	61830348	G	T	PASS	0/1	intron_variant	MODIFIER	CAMTA1	CAMTA1	transcript	XM_038537823.1	protein_coding	c.2830-1079G>T
chr5	61830348	G	T	PASS	0/1	intron_variant	MODIFIER	CAMTA1	CAMTA1	transcript	XM_038537824.1	protein_coding	c.2758-1079G>T
chr5	61830348	G	T	PASS	0/1	intron_variant	MODIFIER	CAMTA1	CAMTA1	transcript	XM_038537827.1	protein_coding	c.2830-1079G>T
chr5	61830348	G	T	PASS	0/1	intron_variant	MODIFIER	CAMTA1	CAMTA1	transcript	XM_038537828.1	protein_coding	c.2830-1079G>T
chr5	61830348	G	T	PASS	0/1	intron_variant	MODIFIER	CAMTA1	CAMTA1	transcript	XM_038537831.1	protein_coding	c.2830-1079G>T
chr5	61830348	G	T	PASS	0/1	intron_variant	MODIFIER	CAMTA1	CAMTA1	transcript	XM_038537832.1	protein_coding	c.2830-1079G>T
chr5	61830348	G	T	PASS	0/1	intron_variant	MODIFIER	CAMTA1	CAMTA1	transcript	XM_038537833.1	protein_coding	c.2335-1079G>T
chr5	63637747	G	T	PASS	0/1	intron_variant	MODIFIER	NMNAT1	NMNAT1	transcript	XM_038537928.1	protein_coding	c.112+615G>T
chr5	63637747	G	T	PASS	0/1	intron_variant	MODIFIER	NMNAT1	NMNAT1	transcript	XM_038537931.1	protein_coding	c.112+615G>T
chr5	63637747	G	T	PASS	0/1	intron_variant	MODIFIER	NMNAT1	NMNAT1	transcript	XM_038537929.1	protein_coding	c.112+615G>T
chr5	63637747	G	T	PASS	0/1	intron_variant	MODIFIER	NMNAT1	NMNAT1	transcript	XM_038537930.1	protein_coding	c.112+615G>T
chr5	64768805	A	G	PASS	0/1	upstream_gene_variant	MODIFIER	CDH15	CDH15	transcript	XM_038538035.1	protein_coding	c.-539T>C
chr5	64768805	A	G	PASS	0/1	upstream_gene_variant	MODIFIER	CDH15	CDH15	transcript	XM_038538036.1	protein_coding	c.-539T>C
chr5	64768805	A	G	PASS	0/1	intergenic_region	MODIFIER	CDH15-ACSF3	CDH15-ACSF3	intergenic_region	CDH15-ACSF3		n.64768805A>G
chr5	65958339	T	TGCCCCCC	PASS	0/1	downstream_gene_variant	MODIFIER	LOC119871921	LOC119871921	transcript	XR_005359928.1	pseudogene	n.*3598_*3599insGCCCCCC
chr5	65958339	T	TGCCCCCC	PASS	0/1	downstream_gene_variant	MODIFIER	LOC119871922	LOC119871922	transcript	XR_005359929.1	pseudogene	n.*877_*878insGCCCCCC
chr5	65958339	T	TGCCCCCC	PASS	0/1	intron_variant	MODIFIER	JPH3	JPH3	transcript	XM_038538094.1	protein_coding	c.1161-16753_1161-16752insGGGGGGC
chr5	66776059	C	A	PASS	0/1	3_prime_UTR_variant	MODIFIER	FOXL1	FOXL1	transcript	XM_038538112.1	protein_coding	c.*304G>T
chr5	66776059	C	A	PASS	0/1	intron_variant	MODIFIER	LOC102153392	LOC102153392	transcript	XR_005359955.1	pseudogene	n.1017-2623G>T
chr5	66776059	C	A	PASS	0/1	intron_variant	MODIFIER	LOC102153392	LOC102153392	transcript	XR_005359964.1	pseudogene	n.743-4402G>T
chr5	66776059	C	A	PASS	0/1	intron_variant	MODIFIER	LOC102153392	LOC102153392	transcript	XR_005359959.1	pseudogene	n.962-4402G>T
chr5	66776059	C	A	PASS	0/1	intron_variant	MODIFIER	LOC102153392	LOC102153392	transcript	XR_005359958.1	pseudogene	n.963-2623G>T
chr5	66776059	C	A	PASS	0/1	intron_variant	MODIFIER	LOC102153392	LOC102153392	transcript	XR_005359954.1	pseudogene	n.1015-2623G>T
chr5	66776059	C	A	PASS	0/1	intron_variant	MODIFIER	LOC102153392	LOC102153392	transcript	XR_005359957.1	pseudogene	n.963-2623G>T
chr5	67457209	G	A	PASS	0/1	intergenic_region	MODIFIER	EMC8-GINS2	EMC8-GINS2	intergenic_region	EMC8-GINS2		n.67457209G>A
chr5	73855472	T	G	PASS	1/1	downstream_gene_variant	MODIFIER	CLEC3A	CLEC3A	transcript	XM_038535551.1	protein_coding	c.*3405A>C
chr5	73855472	T	G	PASS	1/1	intergenic_region	MODIFIER	LOC102156567-CLEC3A	LOC102156567-CLEC3A	intergenic_region	LOC102156567-CLEC3A		n.73855472T>G
chr5	74430846	CGCT	C	PASS	0/1	intron_variant	MODIFIER	ADAMTS18	ADAMTS18	transcript	XM_038538825.1	protein_coding	c.2642+2258_2642+2260delGCT
chr5	74526262	T	G	VQSRTrancheSNP99.90to100.00	0/1	intergenic_region	MODIFIER	ADAMTS18-LOC111096078	ADAMTS18-LOC111096078	intergenic_region	ADAMTS18-LOC111096078		n.74526262T>G
chr5	75474131	T	C	PASS	1/1	intergenic_region	MODIFIER	LOC111096128-LOC490392	LOC111096128-LOC490392	intergenic_region	LOC111096128-LOC490392		n.75474131T>C
chr5	76947203	G	A	PASS	1/1	downstream_gene_variant	MODIFIER	ST3GAL2	ST3GAL2	transcript	XM_038538377.1	protein_coding	c.*5794C>T
chr5	76947203	G	A	PASS	1/1	downstream_gene_variant	MODIFIER	ST3GAL2	ST3GAL2	transcript	XM_038538379.1	protein_coding	c.*5651C>T
chr5	76947203	G	A	PASS	1/1	downstream_gene_variant	MODIFIER	ST3GAL2	ST3GAL2	transcript	XM_038538378.1	protein_coding	c.*5794C>T
chr5	76947203	G	A	PASS	1/1	intergenic_region	MODIFIER	DDX19A-ST3GAL2	DDX19A-ST3GAL2	intergenic_region	DDX19A-ST3GAL2		n.76947203G>A
chr5	76947205	GT	G	PASS	1/1	downstream_gene_variant	MODIFIER	ST3GAL2	ST3GAL2	transcript	XM_038538377.1	protein_coding	c.*5791delA
chr5	76947205	GT	G	PASS	1/1	downstream_gene_variant	MODIFIER	ST3GAL2	ST3GAL2	transcript	XM_038538379.1	protein_coding	c.*5648delA
chr5	76947205	GT	G	PASS	1/1	downstream_gene_variant	MODIFIER	ST3GAL2	ST3GAL2	transcript	XM_038538378.1	protein_coding	c.*5791delA
chr5	76947205	GT	G	PASS	1/1	intergenic_region	MODIFIER	DDX19A-ST3GAL2	DDX19A-ST3GAL2	intergenic_region	DDX19A-ST3GAL2		n.76947206delT
chr5	76947211	A	ATACTC	PASS	1/1	downstream_gene_variant	MODIFIER	ST3GAL2	ST3GAL2	transcript	XM_038538377.1	protein_coding	c.*5785_*5786insGAGTA
chr5	76947211	A	ATACTC	PASS	1/1	downstream_gene_variant	MODIFIER	ST3GAL2	ST3GAL2	transcript	XM_038538379.1	protein_coding	c.*5642_*5643insGAGTA
chr5	76947211	A	ATACTC	PASS	1/1	downstream_gene_variant	MODIFIER	ST3GAL2	ST3GAL2	transcript	XM_038538378.1	protein_coding	c.*5785_*5786insGAGTA
chr5	76947211	A	ATACTC	PASS	1/1	intergenic_region	MODIFIER	DDX19A-ST3GAL2	DDX19A-ST3GAL2	intergenic_region	DDX19A-ST3GAL2		n.76947211_76947212insTACTC
chr5	77151634	C	T	PASS	0/1	intergenic_region	MODIFIER	SF3B3-LOC100688050	SF3B3-LOC100688050	intergenic_region	SF3B3-LOC100688050		n.77151634C>T
chr5	77213763	C	T	PASS	1/1	missense_variant	MODERATE	VAC14	VAC14	transcript	XM_038538369.1	protein_coding	c.2059G>A	p.Asp687Asn
chr5	77213763	C	T	PASS	1/1	intron_variant	MODIFIER	LOC119871954	LOC119871954	transcript	XR_005360105.1	pseudogene	n.260+5199C>T
chr5	80560343	C	G	PASS	0/1	upstream_gene_variant	MODIFIER	LOC119871964	LOC119871964	transcript	XR_005360201.1	pseudogene	n.-471G>C
chr5	80560343	C	G	PASS	0/1	upstream_gene_variant	MODIFIER	LOC119871964	LOC119871964	transcript	XR_005360202.1	pseudogene	n.-746G>C
chr5	80560343	C	G	PASS	0/1	upstream_gene_variant	MODIFIER	LOC119871964	LOC119871964	transcript	XR_005360200.1	pseudogene	n.-740G>C
chr5	80560343	C	G	PASS	0/1	intron_variant	MODIFIER	NQO1	NQO1	transcript	XM_038538477.1	protein_coding	c.-117+47C>G
chr5	80783605	A	G	PASS	1/1	downstream_gene_variant	MODIFIER	CYB5B	CYB5B	transcript	XM_038538478.1	protein_coding	c.*5432T>C
chr5	80783605	A	G	PASS	1/1	downstream_gene_variant	MODIFIER	CYB5B	CYB5B	transcript	XR_005360205.1	pseudogene	n.*1765T>C
chr5	80783605	A	G	PASS	1/1	intergenic_region	MODIFIER	NFAT5-CYB5B	NFAT5-CYB5B	intergenic_region	NFAT5-CYB5B		n.80783605A>G
chr5	86364450	C	T	PASS	0/1	intergenic_region	MODIFIER	LOC111096133-LOC111096134	LOC111096133-LOC111096134	intergenic_region	LOC111096133-LOC111096134		n.86364450C>T
chr6	3938827	T	C	PASS	0/1	upstream_gene_variant	MODIFIER	LOC119872466	LOC119872466	transcript	XR_005361480.1	snRNA	n.-1271T>C
chr6	3938827	T	C	PASS	0/1	intergenic_region	MODIFIER	LOC111096481-LOC119872466	LOC111096481-LOC119872466	intergenic_region	LOC111096481-LOC119872466		n.3938827T>C
chr6	4610931	TAGAAAAGGAAGAGCTGGGATCCCTGGGTGGCGCAGCGGTTTGGCGCCTGCCTTTGGCCCAGGGCACGATCCTGGAGACCCGGGATCGAATCCCACGTCGGGCTCCCGGTGCATGGAGCCTGCTTCTCCCTCTGCCTGTGTCTCTGTGCCTCTCTCTCTCTCTGTGACTATCATAAATAAATAAAAATTTAAAAAAAAAAAAAAAAAAAAAAAA	T	PASS	0/1	intron_variant	MODIFIER	LOC111096187	LOC111096187	transcript	XR_005360313.1	pseudogene	n.850-11553_850-11341del
chr6	4610931	TAGAAAAGGAAGAGCTGGGATCCCTGGGTGGCGCAGCGGTTTGGCGCCTGCCTTTGGCCCAGGGCACGATCCTGGAGACCCGGGATCGAATCCCACGTCGGGCTCCCGGTGCATGGAGCCTGCTTCTCCCTCTGCCTGTGTCTCTGTGCCTCTCTCTCTCTCTGTGACTATCATAAATAAATAAAAATTTAAAAAAAAAAAAAAAAAAAAAAAA	T	PASS	0/1	intron_variant	MODIFIER	LOC111096187	LOC111096187	transcript	XR_005360312.1	pseudogene	n.794-11553_794-11341del
chr6	8379305	C	T	PASS	0/1	intron_variant	MODIFIER	COL26A1	COL26A1	transcript	XM_038539194.1	protein_coding	c.385+6131G>A
chr6	8379305	C	T	PASS	0/1	intron_variant	MODIFIER	COL26A1	COL26A1	transcript	XM_038539198.1	protein_coding	c.385+6131G>A
chr6	8379305	C	T	PASS	0/1	intron_variant	MODIFIER	COL26A1	COL26A1	transcript	XM_038539196.1	protein_coding	c.298+6131G>A
chr6	8379305	C	T	PASS	0/1	intron_variant	MODIFIER	COL26A1	COL26A1	transcript	XM_038539197.1	protein_coding	c.235+6131G>A
chr6	8379305	C	T	PASS	0/1	intron_variant	MODIFIER	COL26A1	COL26A1	transcript	XM_038539195.1	protein_coding	c.379+6131G>A
chr6	15223346	A	C	PASS	0/1	intron_variant	MODIFIER	MAD1L1	MAD1L1	transcript	XM_038539652.1	protein_coding	c.1359+2280A>C
chr6	15223346	A	C	PASS	0/1	intron_variant	MODIFIER	MAD1L1	MAD1L1	transcript	XM_038539650.1	protein_coding	c.1359+2280A>C
chr6	15223346	A	C	PASS	0/1	intron_variant	MODIFIER	MAD1L1	MAD1L1	transcript	XM_038539651.1	protein_coding	c.1272+2280A>C
chr6	15223346	A	C	PASS	0/1	intron_variant	MODIFIER	MAD1L1	MAD1L1	transcript	XM_038539653.1	protein_coding	c.1218+2280A>C
chr6	15223346	A	C	PASS	0/1	intron_variant	MODIFIER	MAD1L1	MAD1L1	transcript	XM_038539654.1	protein_coding	c.129+2280A>C
chr6	16686459	G	GTTTTTTTGTTTTTTTGTTTTTTTTTTTTTCCCT	PASS	0/1	intron_variant	MODIFIER	LOC102154866	LOC102154866	transcript	XR_005360713.1	pseudogene	n.105+1014_105+1015insTTTTTTTGTTTTTTTGTTTTTTTTTTTTTCCCT
chr6	16686459	G	GTTTTTTTGTTTTTTTGTTTTTTTTTTTTTCCCT	PASS	0/1	intron_variant	MODIFIER	LOC102154866	LOC102154866	transcript	XR_005360712.1	pseudogene	n.105+1014_105+1015insTTTTTTTGTTTTTTTGTTTTTTTTTTTTTCCCT
chr6	16686459	G	GTTTTTTTGTTTTTTTGTTTTTTTTTTTTTCCCT	PASS	0/1	intron_variant	MODIFIER	LOC102154866	LOC102154866	transcript	XR_005360711.1	pseudogene	n.105+1014_105+1015insTTTTTTTGTTTTTTTGTTTTTTTTTTTTTCCCT
chr6	16686459	G	GTTTTTTTGTTTTTTTGTTTTTTTTTTTTTCCCT	PASS	0/1	intron_variant	MODIFIER	LOC102154866	LOC102154866	transcript	XR_005360709.1	pseudogene	n.99+1014_99+1015insTTTTTTTGTTTTTTTGTTTTTTTTTTTTTCCCT
chr6	16686459	G	GTTTTTTTGTTTTTTTGTTTTTTTTTTTTTCCCT	PASS	0/1	intron_variant	MODIFIER	LOC102154866	LOC102154866	transcript	XR_005360710.1	pseudogene	n.52+1014_52+1015insTTTTTTTGTTTTTTTGTTTTTTTTTTTTTCCCT
chr6	16686461	A	ATTTCCTCT	PASS	0/1	intron_variant	MODIFIER	LOC102154866	LOC102154866	transcript	XR_005360713.1	pseudogene	n.105+1016_105+1017insTTTCCTCT
chr6	16686461	A	ATTTCCTCT	PASS	0/1	intron_variant	MODIFIER	LOC102154866	LOC102154866	transcript	XR_005360712.1	pseudogene	n.105+1016_105+1017insTTTCCTCT
chr6	16686461	A	ATTTCCTCT	PASS	0/1	intron_variant	MODIFIER	LOC102154866	LOC102154866	transcript	XR_005360711.1	pseudogene	n.105+1016_105+1017insTTTCCTCT
chr6	16686461	A	ATTTCCTCT	PASS	0/1	intron_variant	MODIFIER	LOC102154866	LOC102154866	transcript	XR_005360709.1	pseudogene	n.99+1016_99+1017insTTTCCTCT
chr6	16686461	A	ATTTCCTCT	PASS	0/1	intron_variant	MODIFIER	LOC102154866	LOC102154866	transcript	XR_005360710.1	pseudogene	n.52+1016_52+1017insTTTCCTCT
chr6	17031075	A	T	PASS	0/1	upstream_gene_variant	MODIFIER	LOC119876361	LOC119876361	transcript	XR_005360714.1	pseudogene	n.-1259A>T
chr6	17031075	A	T	PASS	0/1	intron_variant	MODIFIER	LOC607096	LOC607096	transcript	XM_038539730.1	protein_coding	c.1819-884T>A
chr6	17031075	A	T	PASS	0/1	intron_variant	MODIFIER	LOC607096	LOC607096	transcript	XM_038539731.1	protein_coding	c.1777-884T>A
chr6	17031075	A	T	PASS	0/1	intron_variant	MODIFIER	LOC607096	LOC607096	transcript	XM_038539732.1	protein_coding	c.1723-884T>A
chr6	20198098	G	A	PASS	1/1	intergenic_region	MODIFIER	LOC102155970-LOC111096496	LOC102155970-LOC111096496	intergenic_region	LOC102155970-LOC111096496		n.20198098G>A
chr6	20243521	A	AGGAAGGAAGGAAGGAAGGAAGGAAAGAAGGAAGGAAGGAAGGAAGGAAGGAAGGAAGGAAGGAAGGAC	PASS	0/1	intergenic_region	MODIFIER	LOC102155970-LOC111096496	LOC102155970-LOC111096496	intergenic_region	LOC102155970-LOC111096496		n.20243521_20243522insGGAAGGAAGGAAGGAAGGAAGGAAAGAAGGAAGGAAGGAAGGAAGGAAGGAAGGAAGGAAGGAAGGAC
chr6	20574998	G	GT	PASS	0/1	intron_variant	MODIFIER	HS3ST4	HS3ST4	transcript	XM_038540002.1	protein_coding	c.756-147538_756-147537insA
chr6	22118812	C	CTA	PASS	0/1	intron_variant	MODIFIER	PRKCB	PRKCB	transcript	XM_038540027.1	protein_coding	c.529+23703_529+23704insTA
chr6	22118812	C	CTA	PASS	0/1	intron_variant	MODIFIER	PRKCB	PRKCB	transcript	XM_038540028.1	protein_coding	c.529+23703_529+23704insTA
chr6	23345828	TGGTCTCA	T	PASS	0/1	frameshift_variant	HIGH	OTOA	OTOA	transcript	XM_038540050.1	protein_coding	c.3408_3414delTGAGACC	p.Glu1137fs
chr6	23345828	TGGTCTCA	T	PASS	0/1	frameshift_variant	HIGH	OTOA	OTOA	transcript	XM_038540051.1	protein_coding	c.3132_3138delTGAGACC	p.Glu1045fs
chr6	23345828	TGGTCTCA	T	PASS	0/1	frameshift_variant	HIGH	OTOA	OTOA	transcript	XM_038540052.1	protein_coding	c.2613_2619delTGAGACC	p.Glu872fs
chr6	28625664	G	A	PASS	0/1	intergenic_region	MODIFIER	BMERB1-MPV17L	BMERB1-MPV17L	intergenic_region	BMERB1-MPV17L		n.28625664G>A
chr6	29050756	T	C	PASS	1/1	downstream_gene_variant	MODIFIER	PARN	PARN	transcript	XM_038540300.1	protein_coding	c.*5274T>C
chr6	29050756	T	C	PASS	1/1	downstream_gene_variant	MODIFIER	PARN	PARN	transcript	XM_038540301.1	protein_coding	c.*5274T>C
chr6	29050756	T	C	PASS	1/1	intergenic_region	MODIFIER	PARN-LOC102156374	PARN-LOC102156374	intergenic_region	PARN-LOC102156374		n.29050756T>C
chr6	33427907	CCA	C	PASS	0/1	intron_variant	MODIFIER	C6H16orf72	C6H16orf72	transcript	XM_038540405.1	protein_coding	c.583+5424_583+5425delTG
chr6	33427907	CCA	C	PASS	0/1	intron_variant	MODIFIER	C6H16orf72	C6H16orf72	transcript	XM_038540406.1	protein_coding	c.502+5424_502+5425delTG
chr6	35472866	C	T	PASS	0/1	intron_variant	MODIFIER	RBFOX1	RBFOX1	transcript	XM_038540435.1	protein_coding	c.406-61562G>A
chr6	35472866	C	T	PASS	0/1	intron_variant	MODIFIER	RBFOX1	RBFOX1	transcript	XM_038540440.1	protein_coding	c.406-61562G>A
chr6	35472866	C	T	PASS	0/1	intron_variant	MODIFIER	RBFOX1	RBFOX1	transcript	XM_038540439.1	protein_coding	c.406-61562G>A
chr6	35472866	C	T	PASS	0/1	intron_variant	MODIFIER	RBFOX1	RBFOX1	transcript	XM_038540446.1	protein_coding	c.406-61562G>A
chr6	35472866	C	T	PASS	0/1	intron_variant	MODIFIER	RBFOX1	RBFOX1	transcript	XM_038540445.1	protein_coding	c.406-61562G>A
chr6	35472866	C	T	PASS	0/1	intron_variant	MODIFIER	RBFOX1	RBFOX1	transcript	XM_038540449.1	protein_coding	c.46-61562G>A
chr6	35472866	C	T	PASS	0/1	intron_variant	MODIFIER	RBFOX1	RBFOX1	transcript	XM_038540448.1	protein_coding	c.46-61562G>A
chr6	35472866	C	T	PASS	0/1	intron_variant	MODIFIER	RBFOX1	RBFOX1	transcript	XM_038540437.1	protein_coding	c.406-61562G>A
chr6	35472866	C	T	PASS	0/1	intron_variant	MODIFIER	RBFOX1	RBFOX1	transcript	XM_038540438.1	protein_coding	c.406-61562G>A
chr6	35472866	C	T	PASS	0/1	intron_variant	MODIFIER	RBFOX1	RBFOX1	transcript	XM_038540441.1	protein_coding	c.406-61562G>A
chr6	35472866	C	T	PASS	0/1	intron_variant	MODIFIER	RBFOX1	RBFOX1	transcript	XM_038540444.1	protein_coding	c.406-61562G>A
chr6	35472866	C	T	PASS	0/1	intron_variant	MODIFIER	RBFOX1	RBFOX1	transcript	XM_038540443.1	protein_coding	c.406-61562G>A
chr6	39162900	G	C	PASS	0/1	upstream_gene_variant	MODIFIER	RNPS1	RNPS1	transcript	XM_038540716.1	protein_coding	c.-1961G>C
chr6	39162900	G	C	PASS	0/1	upstream_gene_variant	MODIFIER	RNPS1	RNPS1	transcript	XM_038540718.1	protein_coding	c.-1842G>C
chr6	39162900	G	C	PASS	0/1	upstream_gene_variant	MODIFIER	RNPS1	RNPS1	transcript	XM_038540717.1	protein_coding	c.-2499G>C
chr6	39162900	G	C	PASS	0/1	intergenic_region	MODIFIER	ABCA3-RNPS1	ABCA3-RNPS1	intergenic_region	ABCA3-RNPS1		n.39162900G>C
chr6	40729594	G	A	PASS	0/1	intron_variant	MODIFIER	FAM234A	FAM234A	transcript	XM_038540953.1	protein_coding	c.-152-11179C>T
chr6	40729594	G	A	PASS	0/1	intron_variant	MODIFIER	FAM234A	FAM234A	transcript	XM_038540954.1	protein_coding	c.-37+11570C>T
chr6	51394539	C	A	PASS	0/1	intergenic_region	MODIFIER	PLPPR5-LOC119872355	PLPPR5-LOC119872355	intergenic_region	PLPPR5-LOC119872355		n.51394539C>A
chr6	56499500	T	C	PASS	0/1	intron_variant	MODIFIER	MTF2	MTF2	transcript	XM_038541336.1	protein_coding	c.26+3050A>G
chr6	56499500	T	C	PASS	0/1	intron_variant	MODIFIER	MTF2	MTF2	transcript	XM_038541338.1	protein_coding	c.8+1136A>G
chr6	56499500	T	C	PASS	0/1	intron_variant	MODIFIER	MTF2	MTF2	transcript	XM_038541339.1	protein_coding	c.5+3741A>G
chr6	56499500	T	C	PASS	0/1	intron_variant	MODIFIER	MTF2	MTF2	transcript	XM_038541340.1	protein_coding	c.-222+3741A>G
chr6	58914131	C	CT	PASS	0/1	intergenic_region	MODIFIER	LOC106558968-LOC106558967	LOC106558968-LOC106558967	intergenic_region	LOC106558968-LOC106558967		n.58914131_58914132insT
chr6	68035856	T	G	PASS	0/1	intergenic_region	MODIFIER	LOC111096439-LOC100684377	LOC111096439-LOC100684377	intergenic_region	LOC111096439-LOC100684377		n.68035856T>G
chr6	72984267	G	A	PASS	0/1	intergenic_region	MODIFIER	LOC102155529-LOC119872373	LOC102155529-LOC119872373	intergenic_region	LOC102155529-LOC119872373		n.72984267G>A
chr6	74862640	C	T	PASS	0/1	intron_variant	MODIFIER	NEGR1	NEGR1	transcript	XM_038541659.1	protein_coding	c.535+30769C>T
chr6	77380231	T	G	PASS	0/1	intron_variant	MODIFIER	DEPDC1	DEPDC1	transcript	XM_038541691.1	protein_coding	c.48+800T>G
chr6	77380231	T	G	PASS	0/1	intron_variant	MODIFIER	DEPDC1	DEPDC1	transcript	XM_038541694.1	protein_coding	c.48+800T>G
chr6	77380231	T	G	PASS	0/1	intron_variant	MODIFIER	DEPDC1	DEPDC1	transcript	XM_038541695.1	protein_coding	c.48+800T>G
chr6	77380231	T	G	PASS	0/1	intron_variant	MODIFIER	DEPDC1	DEPDC1	transcript	XM_038541693.1	protein_coding	c.48+800T>G
chr6	77380231	T	G	PASS	0/1	intron_variant	MODIFIER	DEPDC1	DEPDC1	transcript	XM_038541692.1	protein_coding	c.48+800T>G
chr6	77380244	G	T	PASS	0/1	intron_variant	MODIFIER	DEPDC1	DEPDC1	transcript	XM_038541691.1	protein_coding	c.48+813G>T
chr6	77380244	G	T	PASS	0/1	intron_variant	MODIFIER	DEPDC1	DEPDC1	transcript	XM_038541694.1	protein_coding	c.48+813G>T
chr6	77380244	G	T	PASS	0/1	intron_variant	MODIFIER	DEPDC1	DEPDC1	transcript	XM_038541695.1	protein_coding	c.48+813G>T
chr6	77380244	G	T	PASS	0/1	intron_variant	MODIFIER	DEPDC1	DEPDC1	transcript	XM_038541693.1	protein_coding	c.48+813G>T
chr6	77380244	G	T	PASS	0/1	intron_variant	MODIFIER	DEPDC1	DEPDC1	transcript	XM_038541692.1	protein_coding	c.48+813G>T
chr7	723235	C	T	PASS	0/1	intron_variant	MODIFIER	PPP1R12B	PPP1R12B	transcript	XM_038541860.1	protein_coding	c.2329-961G>A
chr7	723235	C	T	PASS	0/1	intron_variant	MODIFIER	LOC111096579	LOC111096579	transcript	XR_005361784.1	pseudogene	n.200+1533C>T
chr7	723235	C	T	PASS	0/1	intron_variant	MODIFIER	PPP1R12B	PPP1R12B	transcript	XM_038541872.1	protein_coding	c.-177-961G>A
chr7	723235	C	T	PASS	0/1	intron_variant	MODIFIER	PPP1R12B	PPP1R12B	transcript	XM_038541871.1	protein_coding	c.-177-961G>A
chr7	723235	C	T	PASS	0/1	intron_variant	MODIFIER	PPP1R12B	PPP1R12B	transcript	XM_038541865.1	protein_coding	c.2149-961G>A
chr7	723235	C	T	PASS	0/1	intron_variant	MODIFIER	PPP1R12B	PPP1R12B	transcript	XM_038541862.1	protein_coding	c.2329-961G>A
chr7	723235	C	T	PASS	0/1	intron_variant	MODIFIER	PPP1R12B	PPP1R12B	transcript	XM_038541864.1	protein_coding	c.2149-961G>A
chr7	723235	C	T	PASS	0/1	intron_variant	MODIFIER	PPP1R12B	PPP1R12B	transcript	XM_038541863.1	protein_coding	c.2329-961G>A
chr7	723235	C	T	PASS	0/1	intron_variant	MODIFIER	PPP1R12B	PPP1R12B	transcript	XM_038541861.1	protein_coding	c.2329-961G>A
chr7	723235	C	T	PASS	0/1	intron_variant	MODIFIER	PPP1R12B	PPP1R12B	transcript	XM_038541868.1	protein_coding	c.2329-961G>A
chr7	723235	C	T	PASS	0/1	intron_variant	MODIFIER	PPP1R12B	PPP1R12B	transcript	XM_038541866.1	protein_coding	c.2329-961G>A
chr7	723235	C	T	PASS	0/1	intron_variant	MODIFIER	PPP1R12B	PPP1R12B	transcript	XM_038541867.1	protein_coding	c.2329-961G>A
chr7	4418403	A	AAATAAAATTTAAAAAAAAATAAAATAAAAAAAAAT	QD2	0/1	upstream_gene_variant	MODIFIER	NEK7	NEK7	transcript	XM_038541972.1	protein_coding	c.-3535_-3534insATTTTTTTTTATTTTATTTTTTTTTAAATTTTATT
chr7	4418403	A	AAATAAAATTTAAAAAAAAATAAAATAAAAAAAAAT	QD2	0/1	intron_variant	MODIFIER	NEK7	NEK7	transcript	XM_038541957.1	protein_coding	c.-28-1212_-28-1211insATTTTTTTTTATTTTATTTTTTTTTAAATTTTATT
chr7	4418403	A	AAATAAAATTTAAAAAAAAATAAAATAAAAAAAAAT	QD2	0/1	intron_variant	MODIFIER	NEK7	NEK7	transcript	XM_038541969.1	protein_coding	c.-28-1212_-28-1211insATTTTTTTTTATTTTATTTTTTTTTAAATTTTATT
chr7	4418403	A	AAATAAAATTTAAAAAAAAATAAAATAAAAAAAAAT	QD2	0/1	intron_variant	MODIFIER	NEK7	NEK7	transcript	XM_038541963.1	protein_coding	c.-28-1212_-28-1211insATTTTTTTTTATTTTATTTTTTTTTAAATTTTATT
chr7	4418403	A	AAATAAAATTTAAAAAAAAATAAAATAAAAAAAAAT	QD2	0/1	intron_variant	MODIFIER	NEK7	NEK7	transcript	XM_038541966.1	protein_coding	c.-28-1212_-28-1211insATTTTTTTTTATTTTATTTTTTTTTAAATTTTATT
chr7	4418403	A	AAATAAAATTTAAAAAAAAATAAAATAAAAAAAAAT	QD2	0/1	intron_variant	MODIFIER	NEK7	NEK7	transcript	XM_038541970.1	protein_coding	c.-28-1212_-28-1211insATTTTTTTTTATTTTATTTTTTTTTAAATTTTATT
chr7	4418403	A	AAATAAAATTTAAAAAAAAATAAAATAAAAAAAAAT	QD2	0/1	intron_variant	MODIFIER	NEK7	NEK7	transcript	XM_038541961.1	protein_coding	c.-28-1212_-28-1211insATTTTTTTTTATTTTATTTTTTTTTAAATTTTATT
chr7	4418403	A	AAATAAAATTTAAAAAAAAATAAAATAAAAAAAAAT	QD2	0/1	intron_variant	MODIFIER	NEK7	NEK7	transcript	XM_038541959.1	protein_coding	c.-28-1212_-28-1211insATTTTTTTTTATTTTATTTTTTTTTAAATTTTATT
chr7	4418403	A	AAATAAAATTTAAAAAAAAATAAAATAAAAAAAAAT	QD2	0/1	intron_variant	MODIFIER	NEK7	NEK7	transcript	XM_038541960.1	protein_coding	c.-28-1212_-28-1211insATTTTTTTTTATTTTATTTTTTTTTAAATTTTATT
chr7	4418403	A	AAATAAAATTTAAAAAAAAATAAAATAAAAAAAAAT	QD2	0/1	intron_variant	MODIFIER	NEK7	NEK7	transcript	XM_038541964.1	protein_coding	c.-28-1212_-28-1211insATTTTTTTTTATTTTATTTTTTTTTAAATTTTATT
chr7	4418403	A	AAATAAAATTTAAAAAAAAATAAAATAAAAAAAAAT	QD2	0/1	intron_variant	MODIFIER	NEK7	NEK7	transcript	XM_038541962.1	protein_coding	c.-28-1212_-28-1211insATTTTTTTTTATTTTATTTTTTTTTAAATTTTATT
chr7	4418403	A	AAATAAAATTTAAAAAAAAATAAAATAAAAAAAAAT	QD2	0/1	intron_variant	MODIFIER	NEK7	NEK7	transcript	XM_038541965.1	protein_coding	c.-28-1212_-28-1211insATTTTTTTTTATTTTATTTTTTTTTAAATTTTATT
chr7	4418403	A	AAATAAAATTTAAAAAAAAATAAAATAAAAAAAAAT	QD2	0/1	intron_variant	MODIFIER	NEK7	NEK7	transcript	XM_038541958.1	protein_coding	c.-28-1212_-28-1211insATTTTTTTTTATTTTATTTTTTTTTAAATTTTATT
chr7	4418403	A	AAATAAAATTTAAAAAAAAATAAAATAAAAAAAAAT	QD2	0/1	intron_variant	MODIFIER	NEK7	NEK7	transcript	XM_038541968.1	protein_coding	c.-28-1212_-28-1211insATTTTTTTTTATTTTATTTTTTTTTAAATTTTATT
chr7	4418403	A	AAATAAAATTTAAAAAAAAATAAAATAAAAAAAAAT	QD2	0/1	intron_variant	MODIFIER	NEK7	NEK7	transcript	XM_038541971.1	protein_coding	c.-28-1212_-28-1211insATTTTTTTTTATTTTATTTTTTTTTAAATTTTATT
chr7	4480838	G	C	PASS	0/1	upstream_gene_variant	MODIFIER	NEK7	NEK7	transcript	XM_038541961.1	protein_coding	c.-4179C>G
chr7	4480838	G	C	PASS	0/1	upstream_gene_variant	MODIFIER	NEK7	NEK7	transcript	XM_038541959.1	protein_coding	c.-2460C>G
chr7	4480838	G	C	PASS	0/1	upstream_gene_variant	MODIFIER	NEK7	NEK7	transcript	XM_038541960.1	protein_coding	c.-2342C>G
chr7	4480838	G	C	PASS	0/1	upstream_gene_variant	MODIFIER	NEK7	NEK7	transcript	XM_038541964.1	protein_coding	c.-1157C>G
chr7	4480838	G	C	PASS	0/1	upstream_gene_variant	MODIFIER	NEK7	NEK7	transcript	XM_038541962.1	protein_coding	c.-712C>G
chr7	4480838	G	C	PASS	0/1	upstream_gene_variant	MODIFIER	NEK7	NEK7	transcript	XM_038541965.1	protein_coding	c.-309C>G
chr7	4480838	G	C	PASS	0/1	intron_variant	MODIFIER	LOC119872482	LOC119872482	transcript	XR_005361830.1	pseudogene	n.988+602G>C
chr7	4480838	G	C	PASS	0/1	intron_variant	MODIFIER	NEK7	NEK7	transcript	XM_038541958.1	protein_coding	c.-29+155C>G
chr7	4480838	G	C	PASS	0/1	intron_variant	MODIFIER	NEK7	NEK7	transcript	XM_038541968.1	protein_coding	c.-29+665C>G
chr7	4480838	G	C	PASS	0/1	intron_variant	MODIFIER	NEK7	NEK7	transcript	XM_038541971.1	protein_coding	c.-29+1120C>G
chr7	4480838	G	C	PASS	0/1	intron_variant	MODIFIER	LOC119872482	LOC119872482	transcript	XR_005361831.1	pseudogene	n.829+598G>C
chr7	4480838	G	C	PASS	0/1	intron_variant	MODIFIER	LOC119872482	LOC119872482	transcript	XR_005361829.1	pseudogene	n.824+602G>C
chr7	10690235	AGGGGCGG	A	PASS	0/1	upstream_gene_variant	MODIFIER	LOC106559002	LOC106559002	transcript	XR_005361937.1	pseudogene	n.-3844_-3838delCCGCCCC
chr7	10690235	AGGGGCGG	A	PASS	0/1	intergenic_region	MODIFIER	LOC106559002-BATF3	LOC106559002-BATF3	intergenic_region	LOC106559002-BATF3		n.10690236_10690242delGGGGCGG
chr7	10828049	C	A	PASS	0/1	upstream_gene_variant	MODIFIER	SPATA45	SPATA45	transcript	XM_038542097.1	protein_coding	c.-4272G>T
chr7	10828049	C	A	PASS	0/1	upstream_gene_variant	MODIFIER	SPATA45	SPATA45	transcript	XM_038542098.1	protein_coding	c.-4272G>T
chr7	10828049	C	A	PASS	0/1	upstream_gene_variant	MODIFIER	SPATA45	SPATA45	transcript	XM_038542099.1	protein_coding	c.-4272G>T
chr7	10828049	C	A	PASS	0/1	intergenic_region	MODIFIER	SPATA45-LOC106558988	SPATA45-LOC106558988	intergenic_region	SPATA45-LOC106558988		n.10828049C>A
chr7	19679543	T	C	PASS	0/1	intergenic_region	MODIFIER	LOC111096646-PLA2G4A	LOC111096646-PLA2G4A	intergenic_region	LOC111096646-PLA2G4A		n.19679543T>C
chr7	22187448	CG	C	PASS	0/1	intron_variant	MODIFIER	LOC102156818	LOC102156818	transcript	XR_005361634.1	pseudogene	n.422+25305delG
chr7	26147545	T	TTTTTTTTTTTTATTTTATTTTTTTATTTTTTTTTATTGG	PASS	0/1	intergenic_region	MODIFIER	LOC111096885-LOC100684025	LOC111096885-LOC100684025	intergenic_region	LOC111096885-LOC100684025		n.26147545_26147546insTTTTTTTTTTTATTTTATTTTTTTATTTTTTTTTATTGG
chr7	27167430	T	C	PASS	1/1	upstream_gene_variant	MODIFIER	LOC119876434	LOC119876434	transcript	XM_038542535.1	protein_coding	c.-4425T>C
chr7	27167430	T	C	PASS	1/1	intergenic_region	MODIFIER	LOC119872672_2-LOC119876434	LOC119872672_2-LOC119876434	intergenic_region	LOC119872672_2-LOC119876434		n.27167430T>C
chr7	27632064	A	G	PASS	0/1	upstream_gene_variant	MODIFIER	LOC490346	LOC490346	transcript	XM_038542560.1	protein_coding	c.-848T>C
chr7	27632064	A	G	PASS	0/1	upstream_gene_variant	MODIFIER	LOC490346	LOC490346	transcript	XM_038542561.1	protein_coding	c.-630T>C
chr7	27632064	A	G	PASS	0/1	intron_variant	MODIFIER	LOC119872528	LOC119872528	transcript	XR_005362094.1	pseudogene	n.245+20995A>G
chr7	32626614	C	T	PASS	0/1	intron_variant	MODIFIER	RGS7	RGS7	transcript	XM_038542671.1	protein_coding	c.78+92442G>A
chr7	32626614	C	T	PASS	0/1	intron_variant	MODIFIER	RGS7	RGS7	transcript	XM_038542672.1	protein_coding	c.78+92442G>A
chr7	32626614	C	T	PASS	0/1	intron_variant	MODIFIER	RGS7	RGS7	transcript	XM_038542673.1	protein_coding	c.78+92442G>A
chr7	32626614	C	T	PASS	0/1	intron_variant	MODIFIER	RGS7	RGS7	transcript	XM_038542674.1	protein_coding	c.78+92442G>A
chr7	38479561	A	T	PASS	0/1	downstream_gene_variant	MODIFIER	LOC119872550	LOC119872550	transcript	XR_005362275.1	pseudogene	n.*3804T>A
chr7	38479561	A	T	PASS	0/1	intron_variant	MODIFIER	PARP1	PARP1	transcript	XM_038542813.1	protein_coding	c.1746-629A>T
chr7	38479563	A	C	PASS	0/1	downstream_gene_variant	MODIFIER	LOC119872550	LOC119872550	transcript	XR_005362275.1	pseudogene	n.*3802T>G
chr7	38479563	A	C	PASS	0/1	intron_variant	MODIFIER	PARP1	PARP1	transcript	XM_038542813.1	protein_coding	c.1746-627A>C
chr7	47048531	G	T	PASS	0/1	intergenic_region	MODIFIER	LOC100683585-LOC102152974	LOC100683585-LOC102152974	intergenic_region	LOC100683585-LOC102152974		n.47048531G>T
chr7	62317092	C	T	PASS	0/1	intron_variant	MODIFIER	TAF4B	TAF4B	transcript	XM_038543622.1	protein_coding	c.2422-1100G>A
chr7	64889332	A	G	PASS	0/1	3_prime_UTR_variant	MODIFIER	RIOK3	RIOK3	transcript	XM_038543653.1	protein_coding	c.*432T>C
chr7	64889332	A	G	PASS	0/1	3_prime_UTR_variant	MODIFIER	RIOK3	RIOK3	transcript	XM_038543654.1	protein_coding	c.*432T>C
chr7	64889332	A	G	PASS	0/1	3_prime_UTR_variant	MODIFIER	RIOK3	RIOK3	transcript	XM_038543656.1	protein_coding	c.*432T>C
chr7	64889332	A	G	PASS	0/1	3_prime_UTR_variant	MODIFIER	RIOK3	RIOK3	transcript	XM_038543655.1	protein_coding	c.*432T>C
chr7	66075618	A	G	PASS	0/1	intron_variant	MODIFIER	LOC111096800	LOC111096800	transcript	XR_005362577.1	pseudogene	n.358+1456T>C
chr7	67384188	G	A	PASS	0/1	upstream_gene_variant	MODIFIER	LOC111096802	LOC111096802	transcript	XR_005362584.1	pseudogene	n.-1247G>A
chr7	67384188	G	A	PASS	0/1	upstream_gene_variant	MODIFIER	LOC111096802	LOC111096802	transcript	XR_005362585.1	pseudogene	n.-1247G>A
chr7	67384188	G	A	PASS	0/1	intron_variant	MODIFIER	COLEC12	COLEC12	transcript	XM_038543696.1	protein_coding	c.58+26459C>T
chr7	70118723	C	T	PASS	0/1	downstream_gene_variant	MODIFIER	TGIF1	TGIF1	transcript	XM_038543729.1	protein_coding	c.*1824C>T
chr7	70118723	C	T	PASS	0/1	downstream_gene_variant	MODIFIER	TGIF1	TGIF1	transcript	XM_038543730.1	protein_coding	c.*1824C>T
chr7	70118723	C	T	PASS	0/1	intergenic_region	MODIFIER	TGIF1-DLGAP1	TGIF1-DLGAP1	intergenic_region	TGIF1-DLGAP1		n.70118723C>T
chr7	78238251	T	C	PASS	0/1	intergenic_region	MODIFIER	PSMG2-PTPN2	PSMG2-PTPN2	intergenic_region	PSMG2-PTPN2		n.78238251T>C
chr8	2730220	G	C	PASS	0/1	upstream_gene_variant	MODIFIER	LOC106559141_2	LOC106559141_2	transcript	unassigned_transcript_226	protein_coding	c.-4850G>C
chr8	2730220	G	C	PASS	0/1	intron_variant	MODIFIER	LOC607937_4	LOC607937_4	transcript	XM_038544140.1	protein_coding	c.335-156513G>C
chr8	2730220	G	C	PASS	0/1	intron_variant	MODIFIER	LOC607937_4	LOC607937_4	transcript	XM_038544142.1	protein_coding	c.341+196614G>C
chr8	2730220	G	C	PASS	0/1	intron_variant	MODIFIER	LOC607937_4	LOC607937_4	transcript	XM_038544141.1	protein_coding	c.344+196614G>C
chr8	2730220	G	C	PASS	0/1	intron_variant	MODIFIER	LOC607937_4	LOC607937_4	transcript	XM_038544143.1	protein_coding	c.337+185690G>C
chr8	11560960	C	T	PASS	1/1	intron_variant	MODIFIER	AKAP6	AKAP6	transcript	XM_038544457.1	protein_coding	c.-35+8883C>T
chr8	11560960	C	T	PASS	1/1	intron_variant	MODIFIER	AKAP6	AKAP6	transcript	XM_038544461.1	protein_coding	c.-35+8883C>T
chr8	17313627	A	AC	PASS	1/1	intergenic_region	MODIFIER	LOC111097257-LOC100683064	LOC111097257-LOC100683064	intergenic_region	LOC111097257-LOC100683064		n.17313627_17313628insC
chr8	17313630	G	GTAATT	PASS	1/1	intergenic_region	MODIFIER	LOC111097257-LOC100683064	LOC111097257-LOC100683064	intergenic_region	LOC111097257-LOC100683064		n.17313630_17313631insTAATT
chr8	17313631	G	GTAAAAATATGAAAGTCAAAAA	PASS	1/1	intergenic_region	MODIFIER	LOC111097257-LOC100683064	LOC111097257-LOC100683064	intergenic_region	LOC111097257-LOC100683064		n.17313631_17313632insTAAAAATATGAAAGTCAAAAA
chr8	21565755	T	A	PASS	0/1	intergenic_region	MODIFIER	LOC119872988-LOC119873047	LOC119872988-LOC119873047	intergenic_region	LOC119872988-LOC119873047		n.21565755T>A
chr8	21565756	T	G	PASS	0/1	intergenic_region	MODIFIER	LOC119872988-LOC119873047	LOC119872988-LOC119873047	intergenic_region	LOC119872988-LOC119873047		n.21565756T>G
chr8	24192153	T	A	PASS	0/1	intron_variant	MODIFIER	MDGA2	MDGA2	transcript	XM_038544626.1	protein_coding	c.1820-22763A>T
chr8	24192153	T	A	PASS	0/1	intron_variant	MODIFIER	MDGA2	MDGA2	transcript	XR_005363219.1	pseudogene	n.1878-22763A>T
chr8	24192153	T	A	PASS	0/1	intron_variant	MODIFIER	MDGA2	MDGA2	transcript	XR_005363220.1	pseudogene	n.1878-22763A>T
chr8	29873400	T	TTCTTTC	PASS	0/1	intergenic_region	MODIFIER	LOC100686587-LOC100686192	LOC100686587-LOC100686192	intergenic_region	LOC100686587-LOC100686192		n.29873400_29873401insTCTTTC
chr8	30097569	A	G	PASS	0/1	intergenic_region	MODIFIER	LOC111097219-BMP4	LOC111097219-BMP4	intergenic_region	LOC111097219-BMP4		n.30097569A>G
chr8	36787001	T	G	PASS	0/1	intergenic_region	MODIFIER	PRKCH-HIF1A	PRKCH-HIF1A	intergenic_region	PRKCH-HIF1A		n.36787001T>G
chr8	43742732	G	T	PASS	0/1	3_prime_UTR_variant	MODIFIER	SUSD6	SUSD6	transcript	XM_038545067.1	protein_coding	c.*3667G>T
chr8	43742732	G	T	PASS	0/1	3_prime_UTR_variant	MODIFIER	SUSD6	SUSD6	transcript	XM_038545068.1	protein_coding	c.*3667G>T
chr8	43742732	G	T	PASS	0/1	3_prime_UTR_variant	MODIFIER	SUSD6	SUSD6	transcript	XM_038545071.1	protein_coding	c.*3667G>T
chr8	43742732	G	T	PASS	0/1	3_prime_UTR_variant	MODIFIER	SUSD6	SUSD6	transcript	XM_038545072.1	protein_coding	c.*3667G>T
chr8	43742732	G	T	PASS	0/1	3_prime_UTR_variant	MODIFIER	SUSD6	SUSD6	transcript	XM_038545070.1	protein_coding	c.*3667G>T
chr8	43742732	G	T	PASS	0/1	3_prime_UTR_variant	MODIFIER	SUSD6	SUSD6	transcript	XM_038545069.1	protein_coding	c.*3667G>T
chr8	45155339	G	GATTT	PASS	0/1	intron_variant	MODIFIER	LOC119872893	LOC119872893	transcript	XR_005363501.1	pseudogene	n.230-1960_230-1959insAAAT
chr8	45155339	G	GATTT	PASS	0/1	non_coding_transcript_exon_variant	MODIFIER	LOC119872893	LOC119872893	transcript	XR_005363500.1	pseudogene	n.46_47insAAAT
chr8	47060685	C	T	PASS	0/1	intron_variant	MODIFIER	NUMB	NUMB	transcript	XM_038545194.1	protein_coding	c.-235-9969G>A
chr8	47060685	C	T	PASS	0/1	intron_variant	MODIFIER	NUMB	NUMB	transcript	XM_038545197.1	protein_coding	c.-235-9969G>A
chr8	47060685	C	T	PASS	0/1	intron_variant	MODIFIER	NUMB	NUMB	transcript	XM_038545196.1	protein_coding	c.-150-9969G>A
chr8	47060685	C	T	PASS	0/1	intron_variant	MODIFIER	NUMB	NUMB	transcript	XM_038545200.1	protein_coding	c.-235-9969G>A
chr8	47060685	C	T	PASS	0/1	intron_variant	MODIFIER	NUMB	NUMB	transcript	XM_038545201.1	protein_coding	c.-235-9969G>A
chr8	47060685	C	T	PASS	0/1	intron_variant	MODIFIER	NUMB	NUMB	transcript	XM_038545202.1	protein_coding	c.-235-9969G>A
chr8	47060685	C	T	PASS	0/1	intron_variant	MODIFIER	NUMB	NUMB	transcript	XM_038545203.1	protein_coding	c.-235-9969G>A
chr8	47060685	C	T	PASS	0/1	intron_variant	MODIFIER	NUMB	NUMB	transcript	XM_038545204.1	protein_coding	c.-235-9969G>A
chr8	47060685	C	T	PASS	0/1	intron_variant	MODIFIER	NUMB	NUMB	transcript	XM_038545205.1	protein_coding	c.-235-9969G>A
chr8	47060685	C	T	PASS	0/1	intron_variant	MODIFIER	NUMB	NUMB	transcript	XM_038545207.1	protein_coding	c.-235-9969G>A
chr8	47060685	C	T	PASS	0/1	intron_variant	MODIFIER	NUMB	NUMB	transcript	XM_038545208.1	protein_coding	c.-235-9969G>A
chr8	47060685	C	T	PASS	0/1	intron_variant	MODIFIER	NUMB	NUMB	transcript	XM_038545209.1	protein_coding	c.-235-9969G>A
chr8	47060685	C	T	PASS	0/1	intron_variant	MODIFIER	NUMB	NUMB	transcript	XM_038545210.1	protein_coding	c.-235-9969G>A
chr8	57833022	T	C	PASS	0/1	intergenic_region	MODIFIER	LOC111097130-LOC111097235	LOC111097130-LOC111097235	intergenic_region	LOC111097130-LOC111097235		n.57833022T>C
chr8	58487215	A	G	PASS	0/1	intron_variant	MODIFIER	LOC111097235	LOC111097235	transcript	XR_005363646.1	pseudogene	n.822+9611T>C
chr8	58487215	A	G	PASS	0/1	intron_variant	MODIFIER	LOC111097235	LOC111097235	transcript	XR_005363647.1	pseudogene	n.670-20933T>C
chr8	67776055	G	A	PASS	1/1	intergenic_region	MODIFIER	LOC111097158-LOC102155976	LOC111097158-LOC102155976	intergenic_region	LOC111097158-LOC102155976		n.67776055G>A
chr8	67776059	G	A	PASS	1/1	intergenic_region	MODIFIER	LOC111097158-LOC102155976	LOC111097158-LOC102155976	intergenic_region	LOC111097158-LOC102155976		n.67776059G>A
chr8	67776063	G	A	PASS	1/1	intergenic_region	MODIFIER	LOC111097158-LOC102155976	LOC111097158-LOC102155976	intergenic_region	LOC111097158-LOC102155976		n.67776063G>A
chr9	334528	G	A	PASS	0/1	downstream_gene_variant	MODIFIER	METRNL	METRNL	transcript	XM_038546180.1	protein_coding	c.*1110C>T
chr9	334528	G	A	PASS	0/1	downstream_gene_variant	MODIFIER	METRNL	METRNL	transcript	XM_038546181.1	protein_coding	c.*1110C>T
chr9	334528	G	A	PASS	0/1	intergenic_region	MODIFIER	CHR_START-METRNL	CHR_START-METRNL	intergenic_region	CHR_START-METRNL		n.334528G>A
chr9	1247643	TGA	T	PASS	0/1	splice_region_variant	LOW	LOC119873207	LOC119873207	transcript	XM_038546309.1	protein_coding	c.*152_*153delTC
chr9	1247643	TGA	T	PASS	0/1	3_prime_UTR_variant	MODIFIER	LOC119873207	LOC119873207	transcript	XM_038546309.1	protein_coding	c.*152_*153delTC
chr9	1247643	TGA	T	PASS	0/1	upstream_gene_variant	MODIFIER	P4HB	P4HB	transcript	XM_038546310.1	protein_coding	c.-4253_-4252delGA
chr9	1247643	TGA	T	PASS	0/1	downstream_gene_variant	MODIFIER	ARHGDIA	ARHGDIA	transcript	XM_038546071.1	protein_coding	c.*1560_*1561delGA
chr9	1247643	TGA	T	PASS	0/1	downstream_gene_variant	MODIFIER	ARHGDIA	ARHGDIA	transcript	XM_038546072.1	protein_coding	c.*1560_*1561delGA
chr9	3074069	GCC	G	PASS	0/1	intron_variant	MODIFIER	RBFOX3	RBFOX3	transcript	XM_038546405.1	protein_coding	c.-74+96_-74+97delCC
chr9	3074069	GCC	G	PASS	0/1	intron_variant	MODIFIER	RBFOX3	RBFOX3	transcript	XM_038546408.1	protein_coding	c.-34+96_-34+97delCC
chr9	3074069	GCC	G	PASS	0/1	intron_variant	MODIFIER	RBFOX3	RBFOX3	transcript	XM_038546397.1	protein_coding	c.-74+96_-74+97delCC
chr9	3074069	GCC	G	PASS	0/1	intron_variant	MODIFIER	RBFOX3	RBFOX3	transcript	XM_038546398.1	protein_coding	c.-74+96_-74+97delCC
chr9	3074069	GCC	G	PASS	0/1	intron_variant	MODIFIER	RBFOX3	RBFOX3	transcript	XM_038546399.1	protein_coding	c.-74+96_-74+97delCC
chr9	3074069	GCC	G	PASS	0/1	intron_variant	MODIFIER	RBFOX3	RBFOX3	transcript	XM_038546403.1	protein_coding	c.-74+96_-74+97delCC
chr9	3074069	GCC	G	PASS	0/1	intron_variant	MODIFIER	RBFOX3	RBFOX3	transcript	XM_038546404.1	protein_coding	c.-74+96_-74+97delCC
chr9	3074069	GCC	G	PASS	0/1	intron_variant	MODIFIER	RBFOX3	RBFOX3	transcript	XM_038546402.1	protein_coding	c.-74+96_-74+97delCC
chr9	3074069	GCC	G	PASS	0/1	intron_variant	MODIFIER	RBFOX3	RBFOX3	transcript	XM_038546401.1	protein_coding	c.-74+96_-74+97delCC
chr9	3074069	GCC	G	PASS	0/1	intron_variant	MODIFIER	RBFOX3	RBFOX3	transcript	XM_038546400.1	protein_coding	c.-74+96_-74+97delCC
chr9	3074069	GCC	G	PASS	0/1	intron_variant	MODIFIER	RBFOX3	RBFOX3	transcript	XM_038546407.1	protein_coding	c.-74+96_-74+97delCC
chr9	13545323	A	T	PASS	0/1	intron_variant	MODIFIER	HELZ	HELZ	transcript	XM_038546813.1	protein_coding	c.3921+523T>A
chr9	13545323	A	T	PASS	0/1	intron_variant	MODIFIER	HELZ	HELZ	transcript	XM_038546816.1	protein_coding	c.3921+523T>A
chr9	13545323	A	T	PASS	0/1	intron_variant	MODIFIER	HELZ	HELZ	transcript	XM_038546814.1	protein_coding	c.3921+523T>A
chr9	13545323	A	T	PASS	0/1	intron_variant	MODIFIER	HELZ	HELZ	transcript	XM_038546815.1	protein_coding	c.3921+523T>A
chr9	13545323	A	T	PASS	0/1	intron_variant	MODIFIER	HELZ	HELZ	transcript	XM_038546817.1	protein_coding	c.3918+523T>A
chr9	14020361	C	T	PASS	0/1	intron_variant	MODIFIER	PITPNC1	PITPNC1	transcript	XM_038546820.1	protein_coding	c.540+3969C>T
chr9	14020361	C	T	PASS	0/1	intron_variant	MODIFIER	PITPNC1	PITPNC1	transcript	XM_038546821.1	protein_coding	c.462+3969C>T
chr9	14020361	C	T	PASS	0/1	intron_variant	MODIFIER	PITPNC1	PITPNC1	transcript	XM_038546822.1	protein_coding	c.540+3969C>T
chr9	17087328	G	T	PASS	0/1	intergenic_region	MODIFIER	LOC119873411-CRHR1	LOC119873411-CRHR1	intergenic_region	LOC119873411-CRHR1		n.17087328G>T
chr9	24732190	T	A	PASS	0/1	intron_variant	MODIFIER	LOC102155920	LOC102155920	transcript	XR_005364038.1	pseudogene	n.485+2622A>T
chr9	24732190	T	A	PASS	0/1	intron_variant	MODIFIER	LOC102155920	LOC102155920	transcript	XR_005364039.1	pseudogene	n.485+2622A>T
chr9	26023953	T	G	PASS	0/1	intron_variant	MODIFIER	ITGA3	ITGA3	transcript	XM_038546032.1	protein_coding	c.207-543T>G
chr9	31413362	G	A	PASS	1/1	upstream_gene_variant	MODIFIER	NOG	NOG	transcript	XM_038546146.1	protein_coding	c.-2705G>A
chr9	31413362	G	A	PASS	1/1	intergenic_region	MODIFIER	ANKFN1-NOG	ANKFN1-NOG	intergenic_region	ANKFN1-NOG		n.31413362G>A
chr9	32568560	T	TGG	PASS	0/1	intron_variant	MODIFIER	LOC102155002	LOC102155002	transcript	XR_005364573.1	pseudogene	n.197+1597_197+1598insCC
chr9	32568560	T	TGG	PASS	0/1	intron_variant	MODIFIER	LOC102155002	LOC102155002	transcript	XR_005364571.1	pseudogene	n.70-14760_70-14759insCC
chr9	32568560	T	TGG	PASS	0/1	intron_variant	MODIFIER	LOC102155002	LOC102155002	transcript	XR_005364572.1	pseudogene	n.155+1597_155+1598insCC
chr9	32568562	A	ATCCCTGGGTGGCGCAGCGGTTTGGCGCCTGCCTTTGGCCCAGGGCG	PASS	0/1	intron_variant	MODIFIER	LOC102155002	LOC102155002	transcript	XR_005364573.1	pseudogene	n.197+1595_197+1596insCGCCCTGGGCCAAAGGCAGGCGCCAAACCGCTGCGCCACCCAGGGA
chr9	32568562	A	ATCCCTGGGTGGCGCAGCGGTTTGGCGCCTGCCTTTGGCCCAGGGCG	PASS	0/1	intron_variant	MODIFIER	LOC102155002	LOC102155002	transcript	XR_005364571.1	pseudogene	n.70-14762_70-14761insCGCCCTGGGCCAAAGGCAGGCGCCAAACCGCTGCGCCACCCAGGGA
chr9	32568562	A	ATCCCTGGGTGGCGCAGCGGTTTGGCGCCTGCCTTTGGCCCAGGGCG	PASS	0/1	intron_variant	MODIFIER	LOC102155002	LOC102155002	transcript	XR_005364572.1	pseudogene	n.155+1595_155+1596insCGCCCTGGGCCAAAGGCAGGCGCCAAACCGCTGCGCCACCCAGGGA
chr9	32686777	T	TTACTGAGTACTGAG	PASS	0/1	intron_variant	MODIFIER	LOC102155836	LOC102155836	transcript	XR_005364581.1	pseudogene	n.495-11741_495-11740insCTCAGTACTCAGTA
chr9	34987704	T	A	VQSRTrancheSNP99.90to100.00	0/1	intergenic_region	MODIFIER	BRIP1-LOC100855486	BRIP1-LOC100855486	intergenic_region	BRIP1-LOC100855486		n.34987704T>A
chr9	34987710	C	G	VQSRTrancheSNP99.90to100.00	0/1	intergenic_region	MODIFIER	BRIP1-LOC100855486	BRIP1-LOC100855486	intergenic_region	BRIP1-LOC100855486		n.34987710C>G
chr9	44373961	A	C	PASS	0/1	intron_variant	MODIFIER	CPD	CPD	transcript	XM_038548411.1	protein_coding	c.997+7982A>C
chr9	49260790	G	A	PASS	0/1	intergenic_region	MODIFIER	LHX3-LOC111097469	LHX3-LOC111097469	intergenic_region	LHX3-LOC111097469		n.49260790G>A
chr9	49286998	C	T	PASS	0/1	intergenic_region	MODIFIER	LHX3-LOC111097469	LHX3-LOC111097469	intergenic_region	LHX3-LOC111097469		n.49286998C>T
chr9	49852045	TTTC	T	PASS	0/1	disruptive_inframe_deletion	MODERATE	SURF4	SURF4	transcript	XM_038548831.1	protein_coding	c.798_800delGAA	p.Lys267del
chr9	49852045	TTTC	T	PASS	0/1	disruptive_inframe_deletion	MODERATE	SURF4	SURF4	transcript	XM_038548832.1	protein_coding	c.669_671delGAA	p.Lys224del
chr9	49852045	TTTC	T	PASS	0/1	downstream_gene_variant	MODIFIER	SURF2	SURF2	transcript	XM_038548828.1	protein_coding	c.*2461_*2463delTTC
chr9	49852045	TTTC	T	PASS	0/1	downstream_gene_variant	MODIFIER	SURF2	SURF2	transcript	XM_038548829.1	protein_coding	c.*2461_*2463delTTC
chr9	50003615	C	T	PASS	0/1	intron_variant	MODIFIER	ADAMTSL2	ADAMTSL2	transcript	XM_038548835.1	protein_coding	c.1662-1174C>T
chr9	50003615	C	T	PASS	0/1	intron_variant	MODIFIER	ADAMTSL2	ADAMTSL2	transcript	XM_038548836.1	protein_coding	c.1662-1174C>T
chr9	50003615	C	T	PASS	0/1	intron_variant	MODIFIER	ADAMTSL2	ADAMTSL2	transcript	XM_038548837.1	protein_coding	c.1662-1174C>T
chr9	50079621	C	G	PASS	0/1	intron_variant	MODIFIER	DBH	DBH	transcript	NM_001005263.1	protein_coding	c.1747-160C>G
chr9	50409736	G	A	PASS	0/1	upstream_gene_variant	MODIFIER	LOC119873349	LOC119873349	transcript	XR_005364832.1	pseudogene	n.-2888C>T
chr9	50409736	G	A	PASS	0/1	intron_variant	MODIFIER	WDR5	WDR5	transcript	XM_038548858.1	protein_coding	c.-105-500G>A
chr9	50409736	G	A	PASS	0/1	intron_variant	MODIFIER	WDR5	WDR5	transcript	XR_005364830.1	pseudogene	n.228-500G>A
chr9	50409736	G	A	PASS	0/1	intron_variant	MODIFIER	WDR5	WDR5	transcript	XR_005364829.1	pseudogene	n.151-500G>A
chr9	50409736	G	A	PASS	0/1	intron_variant	MODIFIER	WDR5	WDR5	transcript	XR_005364831.1	pseudogene	n.148-500G>A
chr9	50840349	C	T	PASS	0/1	intron_variant	MODIFIER	COL5A1	COL5A1	transcript	XM_038548863.1	protein_coding	c.1498-294C>T
chr9	50840349	C	T	PASS	0/1	intron_variant	MODIFIER	COL5A1	COL5A1	transcript	XM_038548864.1	protein_coding	c.1498-294C>T
chr9	51036038	GC	G	PASS	0/1	intron_variant	MODIFIER	OLFM1	OLFM1	transcript	XM_038548867.1	protein_coding	c.96+5010delC
chr9	51036038	GC	G	PASS	0/1	intron_variant	MODIFIER	OLFM1	OLFM1	transcript	XM_038548868.1	protein_coding	c.96+5010delC
chr9	53702902	G	C	PASS	0/1	intron_variant	MODIFIER	HMCN2	HMCN2	transcript	XM_038549032.1	protein_coding	c.315+388C>G
chr9	53702902	G	C	PASS	0/1	intron_variant	MODIFIER	LOC119876666	LOC119876666	transcript	XR_005364897.1	pseudogene	n.692+202G>C
chr9	53702902	G	C	PASS	0/1	intron_variant	MODIFIER	HMCN2	HMCN2	transcript	XM_038549033.1	protein_coding	c.315+388C>G
chr9	53702902	G	C	PASS	0/1	intron_variant	MODIFIER	HMCN2	HMCN2	transcript	XM_038549035.1	protein_coding	c.315+388C>G
chr9	53702902	G	C	PASS	0/1	intron_variant	MODIFIER	HMCN2	HMCN2	transcript	XM_038549036.1	protein_coding	c.315+388C>G
chr9	53702902	G	C	PASS	0/1	intron_variant	MODIFIER	HMCN2	HMCN2	transcript	XM_038549037.1	protein_coding	c.315+388C>G
chr9	53702902	G	C	PASS	0/1	intron_variant	MODIFIER	HMCN2	HMCN2	transcript	XM_038549038.1	protein_coding	c.315+388C>G
chr9	60711564	G	A	PASS	0/1	intron_variant	MODIFIER	TTLL11	TTLL11	transcript	XM_038546068.1	protein_coding	c.1391+38258G>A
chr10	167998	T	C	PASS	0/1	intergenic_region	MODIFIER	LOC119876696-LOC119876711	LOC119876696-LOC119876711	intergenic_region	LOC119876696-LOC119876711		n.167998T>C
chr10	400098	C	T	PASS	0/1	intragenic_variant	MODIFIER	LOC100682740	LOC100682740	gene_variant	LOC100682740		n.400098C>T
chr10	909633	G	A	PASS	0/1	downstream_gene_variant	MODIFIER	ANKRD52	ANKRD52	transcript	XM_038549666.1	protein_coding	c.*6033C>T
chr10	909633	G	A	PASS	0/1	downstream_gene_variant	MODIFIER	ANKRD52	ANKRD52	transcript	XM_038549667.1	protein_coding	c.*6033C>T
chr10	909633	G	A	PASS	0/1	intron_variant	MODIFIER	SLC39A5	SLC39A5	transcript	XM_038549668.1	protein_coding	c.1276+28G>A
chr10	6647021	G	GTA	PASS	0/1	intron_variant	MODIFIER	LOC119873583	LOC119873583	transcript	XR_005365327.1	pseudogene	n.104+27647_104+27648insTA
chr10	7473303	A	AG	PASS	0/1	upstream_gene_variant	MODIFIER	C10H12orf56	C10H12orf56	transcript	XM_038549887.1	protein_coding	c.-57_-56insC
chr10	7473303	A	AG	PASS	0/1	upstream_gene_variant	MODIFIER	C10H12orf56	C10H12orf56	transcript	XM_038549904.1	protein_coding	c.-57_-56insC
chr10	7473303	A	AG	PASS	0/1	upstream_gene_variant	MODIFIER	C10H12orf56	C10H12orf56	transcript	XM_038549907.1	protein_coding	c.-57_-56insC
chr10	7473303	A	AG	PASS	0/1	upstream_gene_variant	MODIFIER	C10H12orf56	C10H12orf56	transcript	XM_038549897.1	protein_coding	c.-57_-56insC
chr10	7473303	A	AG	PASS	0/1	upstream_gene_variant	MODIFIER	C10H12orf56	C10H12orf56	transcript	XM_038549905.1	protein_coding	c.-57_-56insC
chr10	7473303	A	AG	PASS	0/1	upstream_gene_variant	MODIFIER	C10H12orf56	C10H12orf56	transcript	XM_038549889.1	protein_coding	c.-57_-56insC
chr10	7473303	A	AG	PASS	0/1	upstream_gene_variant	MODIFIER	C10H12orf56	C10H12orf56	transcript	XM_038549888.1	protein_coding	c.-57_-56insC
chr10	7473303	A	AG	PASS	0/1	upstream_gene_variant	MODIFIER	C10H12orf56	C10H12orf56	transcript	XM_038549890.1	protein_coding	c.-57_-56insC
chr10	7473303	A	AG	PASS	0/1	upstream_gene_variant	MODIFIER	C10H12orf56	C10H12orf56	transcript	XM_038549892.1	protein_coding	c.-520_-519insC
chr10	7473303	A	AG	PASS	0/1	upstream_gene_variant	MODIFIER	C10H12orf56	C10H12orf56	transcript	XM_038549893.1	protein_coding	c.-372_-371insC
chr10	7473303	A	AG	PASS	0/1	upstream_gene_variant	MODIFIER	C10H12orf56	C10H12orf56	transcript	XM_038549898.1	protein_coding	c.-57_-56insC
chr10	7473303	A	AG	PASS	0/1	upstream_gene_variant	MODIFIER	C10H12orf56	C10H12orf56	transcript	XM_038549908.1	protein_coding	c.-57_-56insC
chr10	7473303	A	AG	PASS	0/1	upstream_gene_variant	MODIFIER	C10H12orf56	C10H12orf56	transcript	XM_038549903.1	protein_coding	c.-57_-56insC
chr10	7473303	A	AG	PASS	0/1	upstream_gene_variant	MODIFIER	C10H12orf56	C10H12orf56	transcript	XM_038549895.1	protein_coding	c.-57_-56insC
chr10	7473303	A	AG	PASS	0/1	upstream_gene_variant	MODIFIER	C10H12orf56	C10H12orf56	transcript	XM_038549899.1	protein_coding	c.-57_-56insC
chr10	7473303	A	AG	PASS	0/1	upstream_gene_variant	MODIFIER	C10H12orf56	C10H12orf56	transcript	XM_038549902.1	protein_coding	c.-57_-56insC
chr10	7473303	A	AG	PASS	0/1	upstream_gene_variant	MODIFIER	C10H12orf56	C10H12orf56	transcript	XM_038549900.1	protein_coding	c.-57_-56insC
chr10	7473303	A	AG	PASS	0/1	upstream_gene_variant	MODIFIER	C10H12orf56	C10H12orf56	transcript	XM_038549906.1	protein_coding	c.-57_-56insC
chr10	7473303	A	AG	PASS	0/1	upstream_gene_variant	MODIFIER	C10H12orf56	C10H12orf56	transcript	XM_038549901.1	protein_coding	c.-57_-56insC
chr10	7473303	A	AG	PASS	0/1	upstream_gene_variant	MODIFIER	C10H12orf56	C10H12orf56	transcript	XM_038549896.1	protein_coding	c.-57_-56insC
chr10	7473303	A	AG	PASS	0/1	downstream_gene_variant	MODIFIER	LOC102156006	LOC102156006	transcript	XR_005365341.1	pseudogene	n.*722_*723insG
chr10	7473303	A	AG	PASS	0/1	intron_variant	MODIFIER	LOC102156006	LOC102156006	transcript	XR_005365338.1	pseudogene	n.2671-834_2671-833insG
chr10	7473303	A	AG	PASS	0/1	intron_variant	MODIFIER	LOC102156006	LOC102156006	transcript	XR_005365330.1	pseudogene	n.2500-834_2500-833insG
chr10	7473303	A	AG	PASS	0/1	intron_variant	MODIFIER	LOC102156006	LOC102156006	transcript	XR_005365331.1	pseudogene	n.2378-834_2378-833insG
chr10	7473303	A	AG	PASS	0/1	intron_variant	MODIFIER	LOC102156006	LOC102156006	transcript	XR_005365332.1	pseudogene	n.2519-834_2519-833insG
chr10	7473303	A	AG	PASS	0/1	intron_variant	MODIFIER	LOC102156006	LOC102156006	transcript	XR_005365333.1	pseudogene	n.2364-834_2364-833insG
chr10	7473303	A	AG	PASS	0/1	intron_variant	MODIFIER	LOC102156006	LOC102156006	transcript	XR_005365334.1	pseudogene	n.2459-834_2459-833insG
chr10	7473303	A	AG	PASS	0/1	intron_variant	MODIFIER	LOC102156006	LOC102156006	transcript	XR_005365335.1	pseudogene	n.2623-834_2623-833insG
chr10	7473303	A	AG	PASS	0/1	intron_variant	MODIFIER	LOC102156006	LOC102156006	transcript	XR_005365336.1	pseudogene	n.2215-834_2215-833insG
chr10	7473303	A	AG	PASS	0/1	intron_variant	MODIFIER	LOC102156006	LOC102156006	transcript	XR_005365337.1	pseudogene	n.2652-834_2652-833insG
chr10	7473303	A	AG	PASS	0/1	intron_variant	MODIFIER	LOC102156006	LOC102156006	transcript	XR_005365339.1	pseudogene	n.2611-834_2611-833insG
chr10	7473303	A	AG	PASS	0/1	intron_variant	MODIFIER	LOC102156006	LOC102156006	transcript	XR_005365340.1	pseudogene	n.2138-834_2138-833insG
chr10	7473303	A	AG	PASS	0/1	intron_variant	MODIFIER	LOC102156006	LOC102156006	transcript	XR_005365342.1	pseudogene	n.2408-834_2408-833insG
chr10	7473303	A	AG	PASS	0/1	intron_variant	MODIFIER	LOC102156006	LOC102156006	transcript	XR_005365343.1	pseudogene	n.2290-834_2290-833insG
chr10	10621944	T	A	PASS	0/1	intron_variant	MODIFIER	LOC111097825	LOC111097825	transcript	XR_005365375.1	pseudogene	n.413+341T>A
chr10	15793234	A	C	PASS	1/1	intergenic_region	MODIFIER	LOC119876717-LOC106559348	LOC119876717-LOC106559348	intergenic_region	LOC119876717-LOC106559348		n.15793234A>C
chr10	15793256	A	AT	PASS	1/1	intergenic_region	MODIFIER	LOC119876717-LOC106559348	LOC119876717-LOC106559348	intergenic_region	LOC119876717-LOC106559348		n.15793256_15793257insT
chr10	16207983	G	GA	PASS	0/1	intergenic_region	MODIFIER	KCNC2-CAPS2	KCNC2-CAPS2	intergenic_region	KCNC2-CAPS2		n.16207983_16207984insA
chr10	17368270	C	T	PASS	0/1	upstream_gene_variant	MODIFIER	LOC119875792	LOC119875792	transcript	XR_005365444.1	pseudogene	n.-4922C>T
chr10	17368270	C	T	PASS	0/1	intron_variant	MODIFIER	LOC102153342	LOC102153342	transcript	XR_005365443.1	pseudogene	n.257-10059C>T
chr10	22748188	C	T	PASS	0/1	intron_variant	MODIFIER	SULT4A1	SULT4A1	transcript	XM_038550274.1	protein_coding	c.169+3984C>T
chr10	22748188	C	T	PASS	0/1	intron_variant	MODIFIER	LOC119873616	LOC119873616	transcript	XR_005365514.1	pseudogene	n.450+47C>T
chr10	22748188	C	T	PASS	0/1	intron_variant	MODIFIER	SULT4A1	SULT4A1	transcript	XR_005365513.1	pseudogene	n.216+3984C>T
chr10	23533940	G	GGGATCCCTGGGTGGCTCAGCGGTTTGGCGCCTGTCTTTGGCCCAGGGCACGATCCTGGTAGACCCGGGA	PASS	0/1	upstream_gene_variant	MODIFIER	LOC111097635	LOC111097635	transcript	XR_005365538.1	pseudogene	n.-4045_-4044insTCCCGGGTCTACCAGGATCGTGCCCTGGGCCAAAGACAGGCGCCAAACCGCTGAGCCACCCAGGGATCC
chr10	23533940	G	GGGATCCCTGGGTGGCTCAGCGGTTTGGCGCCTGTCTTTGGCCCAGGGCACGATCCTGGTAGACCCGGGA	PASS	0/1	intron_variant	MODIFIER	PACSIN2	PACSIN2	transcript	XM_038550311.1	protein_coding	c.-78-31655_-78-31654insGGATCCCTGGGTGGCTCAGCGGTTTGGCGCCTGTCTTTGGCCCAGGGCACGATCCTGGTAGACCCGGGA
chr10	23533940	G	GGGATCCCTGGGTGGCTCAGCGGTTTGGCGCCTGTCTTTGGCCCAGGGCACGATCCTGGTAGACCCGGGA	PASS	0/1	intron_variant	MODIFIER	PACSIN2	PACSIN2	transcript	XM_038550314.1	protein_coding	c.-78-31655_-78-31654insGGATCCCTGGGTGGCTCAGCGGTTTGGCGCCTGTCTTTGGCCCAGGGCACGATCCTGGTAGACCCGGGA
chr10	23533940	G	GGGATCCCTGGGTGGCTCAGCGGTTTGGCGCCTGTCTTTGGCCCAGGGCACGATCCTGGTAGACCCGGGA	PASS	0/1	intron_variant	MODIFIER	PACSIN2	PACSIN2	transcript	XM_038550313.1	protein_coding	c.-78-31655_-78-31654insGGATCCCTGGGTGGCTCAGCGGTTTGGCGCCTGTCTTTGGCCCAGGGCACGATCCTGGTAGACCCGGGA
chr10	23533940	G	GGGATCCCTGGGTGGCTCAGCGGTTTGGCGCCTGTCTTTGGCCCAGGGCACGATCCTGGTAGACCCGGGA	PASS	0/1	intron_variant	MODIFIER	PACSIN2	PACSIN2	transcript	XM_038550312.1	protein_coding	c.-79+13018_-79+13019insGGATCCCTGGGTGGCTCAGCGGTTTGGCGCCTGTCTTTGGCCCAGGGCACGATCCTGGTAGACCCGGGA
chr10	23839143	C	CTTTTTTTTTTTTTTTTTTT	PASS	0/1	upstream_gene_variant	MODIFIER	RRP7	RRP7	transcript	XM_038550329.1	protein_coding	c.-507_-506insTTTTTTTTTTTTTTTTTTT
chr10	23839143	C	CTTTTTTTTTTTTTTTTTTT	PASS	0/1	intergenic_region	MODIFIER	POLDIP3-RRP7	POLDIP3-RRP7	intergenic_region	POLDIP3-RRP7		n.23839143_23839144insTTTTTTTTTTTTTTTTTTT
chr10	23839147	A	ATTTTATTTATTTATTTTTGATAGTCACATAGAGAGAGAGAGGCAGAGACACAGGCAGAGGGAG	PASS	0/1	upstream_gene_variant	MODIFIER	RRP7	RRP7	transcript	XM_038550329.1	protein_coding	c.-503_-502insTTTTATTTATTTATTTTTGATAGTCACATAGAGAGAGAGAGGCAGAGACACAGGCAGAGGGAG
chr10	23839147	A	ATTTTATTTATTTATTTTTGATAGTCACATAGAGAGAGAGAGGCAGAGACACAGGCAGAGGGAG	PASS	0/1	intergenic_region	MODIFIER	POLDIP3-RRP7	POLDIP3-RRP7	intergenic_region	POLDIP3-RRP7		n.23839147_23839148insTTTTATTTATTTATTTTTGATAGTCACATAGAGAGAGAGAGGCAGAGACACAGGCAGAGGGAG
chr10	23839149	A	AGC	PASS	0/1	upstream_gene_variant	MODIFIER	RRP7	RRP7	transcript	XM_038550329.1	protein_coding	c.-501_-500insGC
chr10	23839149	A	AGC	PASS	0/1	intergenic_region	MODIFIER	POLDIP3-RRP7	POLDIP3-RRP7	intergenic_region	POLDIP3-RRP7		n.23839149_23839150insGC
chr10	25408186	TA	T	QD2	0/1	intron_variant	MODIFIER	SLC25A17	SLC25A17	transcript	XM_038550457.1	protein_coding	c.334+3645delA
chr10	32338209	A	C	PASS	0/1	intron_variant	MODIFIER	BTBD11	BTBD11	transcript	XM_038550769.1	protein_coding	c.1496+4644T>G
chr10	32338209	A	C	PASS	0/1	intron_variant	MODIFIER	LOC119873641	LOC119873641	transcript	XR_005365670.1	pseudogene	n.254-463A>C
chr10	32338209	A	C	PASS	0/1	intron_variant	MODIFIER	BTBD11	BTBD11	transcript	XM_038550770.1	protein_coding	c.1496+4644T>G
chr10	32338209	A	C	PASS	0/1	intron_variant	MODIFIER	BTBD11	BTBD11	transcript	XM_038550771.1	protein_coding	c.1496+4644T>G
chr10	32366886	T	G	PASS	0/1	intron_variant	MODIFIER	BTBD11	BTBD11	transcript	XM_038550769.1	protein_coding	c.1142-10002A>C
chr10	32366886	T	G	PASS	0/1	intron_variant	MODIFIER	BTBD11	BTBD11	transcript	XM_038550770.1	protein_coding	c.1142-10002A>C
chr10	32366886	T	G	PASS	0/1	intron_variant	MODIFIER	BTBD11	BTBD11	transcript	XM_038550771.1	protein_coding	c.1142-10002A>C
chr10	32739125	C	T	PASS	0/1	intron_variant	MODIFIER	CRY1	CRY1	transcript	XM_038550773.1	protein_coding	c.158+3187C>T
chr10	32739125	C	T	PASS	0/1	intron_variant	MODIFIER	CRY1	CRY1	transcript	XM_038550775.1	protein_coding	c.158+3187C>T
chr10	32739125	C	T	PASS	0/1	intron_variant	MODIFIER	CRY1	CRY1	transcript	XR_005365672.1	pseudogene	n.780+3187C>T
chr10	32739125	C	T	PASS	0/1	intron_variant	MODIFIER	CRY1	CRY1	transcript	XM_038550774.1	protein_coding	c.158+3187C>T
chr10	34440758	G	A	PASS	0/1	intergenic_region	MODIFIER	C10H12orf45-LOC119873727	C10H12orf45-LOC119873727	intergenic_region	C10H12orf45-LOC119873727		n.34440758G>A
chr10	63351465	G	GGGTGGCGCAGCGGTTTGGCGCCTGCCTTTGGCCCAGGGCGC	PASS	0/1	downstream_gene_variant	MODIFIER	COMMD1	COMMD1	transcript	NM_001003055.1	protein_coding	c.*1722_*1723insGGTGGCGCAGCGGTTTGGCGCCTGCCTTTGGCCCAGGGCGC
chr10	63351465	G	GGGTGGCGCAGCGGTTTGGCGCCTGCCTTTGGCCCAGGGCGC	PASS	0/1	intergenic_region	MODIFIER	COMMD1-LOC100684049	COMMD1-LOC100684049	intergenic_region	COMMD1-LOC100684049		n.63351465_63351466insGGTGGCGCAGCGGTTTGGCGCCTGCCTTTGGCCCAGGGCGC
chr10	66972454	T	A	PASS	0/1	intron_variant	MODIFIER	LOC111097863	LOC111097863	transcript	XR_005365251.1	pseudogene	n.194-5915T>A
chr11	914920	G	A	PASS	1/1	intron_variant	MODIFIER	LOC481472	LOC481472	transcript	XM_038551675.1	protein_coding	c.1251-86937C>T
chr11	1568425	G	A	PASS	0/1	intergenic_region	MODIFIER	LOC111097976-LOC607117	LOC111097976-LOC607117	intergenic_region	LOC111097976-LOC607117		n.1568425G>A
chr11	3787792	C	CCGGG	PASS	0/1	intron_variant	MODIFIER	LOC474642	LOC474642	transcript	XM_038551822.1	protein_coding	c.231+24_231+25insCGGG
chr11	7754023	T	G	PASS	0/1	intergenic_region	MODIFIER	LOC111097917_2-LOC100687242	LOC111097917_2-LOC100687242	intergenic_region	LOC111097917_2-LOC100687242		n.7754023T>G
chr11	8803448	C	CTTTTCTTTTCTTTTCTTTTCTTTTCTTTTCTTTTCTTTTCTTTTA	PASS	0/1	intron_variant	MODIFIER	DMXL1	DMXL1	transcript	XM_038551868.1	protein_coding	c.7990-636_7990-635insTTTTCTTTTCTTTTCTTTTCTTTTCTTTTCTTTTCTTTTCTTTTA
chr11	8803448	C	CTTTTCTTTTCTTTTCTTTTCTTTTCTTTTCTTTTCTTTTCTTTTA	PASS	0/1	intron_variant	MODIFIER	DMXL1	DMXL1	transcript	XM_038551873.1	protein_coding	c.7792-636_7792-635insTTTTCTTTTCTTTTCTTTTCTTTTCTTTTCTTTTCTTTTCTTTTA
chr11	8803448	C	CTTTTCTTTTCTTTTCTTTTCTTTTCTTTTCTTTTCTTTTCTTTTA	PASS	0/1	intron_variant	MODIFIER	DMXL1	DMXL1	transcript	XM_038551872.1	protein_coding	c.7876-636_7876-635insTTTTCTTTTCTTTTCTTTTCTTTTCTTTTCTTTTCTTTTCTTTTA
chr11	8803448	C	CTTTTCTTTTCTTTTCTTTTCTTTTCTTTTCTTTTCTTTTCTTTTA	PASS	0/1	intron_variant	MODIFIER	DMXL1	DMXL1	transcript	XM_038551874.1	protein_coding	c.7875+2870_7875+2871insTTTTCTTTTCTTTTCTTTTCTTTTCTTTTCTTTTCTTTTCTTTTA
chr11	8803448	C	CTTTTCTTTTCTTTTCTTTTCTTTTCTTTTCTTTTCTTTTCTTTTA	PASS	0/1	intron_variant	MODIFIER	DMXL1	DMXL1	transcript	XM_038551869.1	protein_coding	c.7990-636_7990-635insTTTTCTTTTCTTTTCTTTTCTTTTCTTTTCTTTTCTTTTCTTTTA
chr11	8803448	C	CTTTTCTTTTCTTTTCTTTTCTTTTCTTTTCTTTTCTTTTCTTTTA	PASS	0/1	intron_variant	MODIFIER	DMXL1	DMXL1	transcript	XM_038551870.1	protein_coding	c.7989+2870_7989+2871insTTTTCTTTTCTTTTCTTTTCTTTTCTTTTCTTTTCTTTTCTTTTA
chr11	8803448	C	CTTTTCTTTTCTTTTCTTTTCTTTTCTTTTCTTTTCTTTTCTTTTA	PASS	0/1	intron_variant	MODIFIER	DMXL1	DMXL1	transcript	XM_038551871.1	protein_coding	c.7876-636_7876-635insTTTTCTTTTCTTTTCTTTTCTTTTCTTTTCTTTTCTTTTCTTTTA
chr11	8803448	C	CTTTTCTTTTCTTTTCTTTTCTTTTCTTTTCTTTTCTTTTCTTTTA	PASS	0/1	intron_variant	MODIFIER	DMXL1	DMXL1	transcript	XM_038551875.1	protein_coding	c.7726-636_7726-635insTTTTCTTTTCTTTTCTTTTCTTTTCTTTTCTTTTCTTTTCTTTTA
chr11	16697204	G	T	PASS	1/1	upstream_gene_variant	MODIFIER	CCDC192	CCDC192	transcript	XM_038552047.1	protein_coding	c.-3461G>T
chr11	16697204	G	T	PASS	1/1	upstream_gene_variant	MODIFIER	CCDC192	CCDC192	transcript	XM_038552049.1	protein_coding	c.-3461G>T
chr11	16697204	G	T	PASS	1/1	upstream_gene_variant	MODIFIER	CCDC192	CCDC192	transcript	XM_038552053.1	protein_coding	c.-3461G>T
chr11	16697204	G	T	PASS	1/1	upstream_gene_variant	MODIFIER	CCDC192	CCDC192	transcript	XM_038552048.1	protein_coding	c.-3461G>T
chr11	16697204	G	T	PASS	1/1	upstream_gene_variant	MODIFIER	CCDC192	CCDC192	transcript	XM_038552050.1	protein_coding	c.-3461G>T
chr11	16697204	G	T	PASS	1/1	upstream_gene_variant	MODIFIER	CCDC192	CCDC192	transcript	XM_038552051.1	protein_coding	c.-3461G>T
chr11	16697204	G	T	PASS	1/1	upstream_gene_variant	MODIFIER	CCDC192	CCDC192	transcript	XM_038552052.1	protein_coding	c.-3461G>T
chr11	16697204	G	T	PASS	1/1	upstream_gene_variant	MODIFIER	CCDC192	CCDC192	transcript	XM_038552054.1	protein_coding	c.-3547G>T
chr11	16697204	G	T	PASS	1/1	intergenic_region	MODIFIER	CTXN3-CCDC192	CTXN3-CCDC192	intergenic_region	CTXN3-CCDC192		n.16697204G>T
chr11	19816363	A	T	VQSRTrancheSNP99.90to100.00	0/1	intron_variant	MODIFIER	RAPGEF6	RAPGEF6	transcript	XM_038552078.1	protein_coding	c.627+2227T>A
chr11	19816363	A	T	VQSRTrancheSNP99.90to100.00	0/1	intron_variant	MODIFIER	RAPGEF6	RAPGEF6	transcript	XM_038552075.1	protein_coding	c.186+2227T>A
chr11	19816363	A	T	VQSRTrancheSNP99.90to100.00	0/1	intron_variant	MODIFIER	RAPGEF6	RAPGEF6	transcript	XM_038552072.1	protein_coding	c.378+2227T>A
chr11	19816363	A	T	VQSRTrancheSNP99.90to100.00	0/1	intron_variant	MODIFIER	RAPGEF6	RAPGEF6	transcript	XM_038552073.1	protein_coding	c.378+2227T>A
chr11	19816363	A	T	VQSRTrancheSNP99.90to100.00	0/1	intron_variant	MODIFIER	RAPGEF6	RAPGEF6	transcript	XM_038552074.1	protein_coding	c.234+2227T>A
chr11	19816363	A	T	VQSRTrancheSNP99.90to100.00	0/1	intron_variant	MODIFIER	RAPGEF6	RAPGEF6	transcript	XM_038552076.1	protein_coding	c.378+2227T>A
chr11	19816363	A	T	VQSRTrancheSNP99.90to100.00	0/1	intron_variant	MODIFIER	RAPGEF6	RAPGEF6	transcript	XM_038552079.1	protein_coding	c.627+2227T>A
chr11	19816363	A	T	VQSRTrancheSNP99.90to100.00	0/1	intron_variant	MODIFIER	RAPGEF6	RAPGEF6	transcript	XM_038552080.1	protein_coding	c.627+2227T>A
chr11	19816363	A	T	VQSRTrancheSNP99.90to100.00	0/1	intron_variant	MODIFIER	RAPGEF6	RAPGEF6	transcript	XM_038552077.1	protein_coding	c.378+2227T>A
chr11	19816363	A	T	VQSRTrancheSNP99.90to100.00	0/1	intron_variant	MODIFIER	RAPGEF6	RAPGEF6	transcript	XM_038552081.1	protein_coding	c.627+2227T>A
chr11	22545138	TTCTTGTTTGCTTTTGTTTTTTTTTTTTTTTTTTTTTTTTTTAAATTTTTATTTATTTATGATAGTCACAGAGAGAGAGAGAGAGGCGCAGAGACACTGGCAGAGGGAGAAGCAGGCTCCATGCACCGGGAGCCCGACGTGGGATTCGATCCCGGGTCTCCAGGATCGCGCCCTGGGCCAAAGGCAGGCGCCAAACCGCTGCGCCACCCAGGGATCCC	T	PASS	0/1	intron_variant	MODIFIER	UBE2B	UBE2B	transcript	XM_038552182.1	protein_coding	c.242-1979_242-1763del
chr11	32399669	C	A	PASS	0/1	intergenic_region	MODIFIER	LOC481540-LOC119876768	LOC481540-LOC119876768	intergenic_region	LOC481540-LOC119876768		n.32399669C>A
chr11	34328785	G	T	PASS	0/1	intergenic_region	MODIFIER	LOC111097936-LOC111098044	LOC111097936-LOC111098044	intergenic_region	LOC111097936-LOC111098044		n.34328785G>T
chr11	35606578	C	CTAGTTCAAAATTCTTTTTTTTTTTTTTTTTTTTTTTTTTTTTTTTTTTTTTT	PASS	0/1	intron_variant	MODIFIER	TTC39B	TTC39B	transcript	XM_038552428.1	protein_coding	c.77+8722_77+8723insAAAAAAAAAAAAAAAAAAAAAAAAAAAAAAAAAAAAAAAGAATTTTGAACTA
chr11	35606578	C	CTAGTTCAAAATTCTTTTTTTTTTTTTTTTTTTTTTTTTTTTTTTTTTTTTTT	PASS	0/1	intron_variant	MODIFIER	TTC39B	TTC39B	transcript	XM_038552430.1	protein_coding	c.-16-28560_-16-28559insAAAAAAAAAAAAAAAAAAAAAAAAAAAAAAAAAAAAAAAGAATTTTGAACTA
chr11	35606578	C	CTAGTTCAAAATTCTTTTTTTTTTTTTTTTTTTTTTTTTTTTTTTTTTTTTTT	PASS	0/1	intron_variant	MODIFIER	TTC39B	TTC39B	transcript	XM_038552431.1	protein_coding	c.77+8722_77+8723insAAAAAAAAAAAAAAAAAAAAAAAAAAAAAAAAAAAAAAAGAATTTTGAACTA
chr11	35606578	C	CTAGTTCAAAATTCTTTTTTTTTTTTTTTTTTTTTTTTTTTTTTTTTTTTTTT	PASS	0/1	intron_variant	MODIFIER	TTC39B	TTC39B	transcript	XM_038552432.1	protein_coding	c.77+8722_77+8723insAAAAAAAAAAAAAAAAAAAAAAAAAAAAAAAAAAAAAAAGAATTTTGAACTA
chr11	35846084	G	A	PASS	0/1	upstream_gene_variant	MODIFIER	PSIP1	PSIP1	transcript	XM_038552433.1	protein_coding	c.-180C>T
chr11	35846084	G	A	PASS	0/1	upstream_gene_variant	MODIFIER	PSIP1	PSIP1	transcript	XR_005366781.1	pseudogene	n.-29C>T
chr11	35846084	G	A	PASS	0/1	upstream_gene_variant	MODIFIER	PSIP1	PSIP1	transcript	XM_038552435.1	protein_coding	c.-180C>T
chr11	35846084	G	A	PASS	0/1	upstream_gene_variant	MODIFIER	PSIP1	PSIP1	transcript	XM_038552436.1	protein_coding	c.-180C>T
chr11	35846084	G	A	PASS	0/1	upstream_gene_variant	MODIFIER	PSIP1	PSIP1	transcript	XM_038552434.1	protein_coding	c.-180C>T
chr11	35846084	G	A	PASS	0/1	intergenic_region	MODIFIER	PSIP1-LOC119868789_1	PSIP1-LOC119868789_1	intergenic_region	PSIP1-LOC119868789_1		n.35846084G>A
chr11	40687826	G	T	PASS	0/1	intron_variant	MODIFIER	LOC111097941	LOC111097941	transcript	XR_005366407.1	pseudogene	n.434+33G>T
chr11	42166998	G	A	PASS	1/1	intergenic_region	MODIFIER	LOC102153298-LOC119876769	LOC102153298-LOC119876769	intergenic_region	LOC102153298-LOC119876769		n.42166998G>A
chr11	45223039	GGGTGGGGGT	G	PASS	0/1	intron_variant	MODIFIER	LOC111098074	LOC111098074	transcript	XR_005366892.1	pseudogene	n.267+17366_267+17374delACCCCCACC
chr11	45223039	GGGTGGGGGT	G	PASS	0/1	intron_variant	MODIFIER	LOC111098074	LOC111098074	transcript	XR_005366891.1	pseudogene	n.267+17366_267+17374delACCCCCACC
chr11	50630371	T	TCA	PASS	0/1	intron_variant	MODIFIER	NFX1	NFX1	transcript	XM_038552601.1	protein_coding	c.1024+837_1024+838insCA
chr11	50630371	T	TCA	PASS	0/1	intron_variant	MODIFIER	NFX1	NFX1	transcript	XM_038552604.1	protein_coding	c.1024+837_1024+838insCA
chr11	50630371	T	TCA	PASS	0/1	intron_variant	MODIFIER	NFX1	NFX1	transcript	XM_038552603.1	protein_coding	c.1024+837_1024+838insCA
chr11	50630371	T	TCA	PASS	0/1	intron_variant	MODIFIER	NFX1	NFX1	transcript	XM_038552602.1	protein_coding	c.1024+837_1024+838insCA
chr11	50630374	T	TA	PASS	0/1	intron_variant	MODIFIER	NFX1	NFX1	transcript	XM_038552601.1	protein_coding	c.1024+840_1024+841insA
chr11	50630374	T	TA	PASS	0/1	intron_variant	MODIFIER	NFX1	NFX1	transcript	XM_038552604.1	protein_coding	c.1024+840_1024+841insA
chr11	50630374	T	TA	PASS	0/1	intron_variant	MODIFIER	NFX1	NFX1	transcript	XM_038552603.1	protein_coding	c.1024+840_1024+841insA
chr11	50630374	T	TA	PASS	0/1	intron_variant	MODIFIER	NFX1	NFX1	transcript	XM_038552602.1	protein_coding	c.1024+840_1024+841insA
chr11	50630375	G	GAA	PASS	0/1	intron_variant	MODIFIER	NFX1	NFX1	transcript	XM_038552601.1	protein_coding	c.1024+841_1024+842insAA
chr11	50630375	G	GAA	PASS	0/1	intron_variant	MODIFIER	NFX1	NFX1	transcript	XM_038552604.1	protein_coding	c.1024+841_1024+842insAA
chr11	50630375	G	GAA	PASS	0/1	intron_variant	MODIFIER	NFX1	NFX1	transcript	XM_038552603.1	protein_coding	c.1024+841_1024+842insAA
chr11	50630375	G	GAA	PASS	0/1	intron_variant	MODIFIER	NFX1	NFX1	transcript	XM_038552602.1	protein_coding	c.1024+841_1024+842insAA
chr11	50630378	A	AACCACTGAGCCACC	PASS	0/1	intron_variant	MODIFIER	NFX1	NFX1	transcript	XM_038552601.1	protein_coding	c.1024+844_1024+845insACCACTGAGCCACC
chr11	50630378	A	AACCACTGAGCCACC	PASS	0/1	intron_variant	MODIFIER	NFX1	NFX1	transcript	XM_038552604.1	protein_coding	c.1024+844_1024+845insACCACTGAGCCACC
chr11	50630378	A	AACCACTGAGCCACC	PASS	0/1	intron_variant	MODIFIER	NFX1	NFX1	transcript	XM_038552603.1	protein_coding	c.1024+844_1024+845insACCACTGAGCCACC
chr11	50630378	A	AACCACTGAGCCACC	PASS	0/1	intron_variant	MODIFIER	NFX1	NFX1	transcript	XM_038552602.1	protein_coding	c.1024+844_1024+845insACCACTGAGCCACC
chr11	50630380	G	GGGAGTCCCAGGTCCACA	PASS	0/1	intron_variant	MODIFIER	NFX1	NFX1	transcript	XM_038552601.1	protein_coding	c.1024+846_1024+847insGGAGTCCCAGGTCCACA
chr11	50630380	G	GGGAGTCCCAGGTCCACA	PASS	0/1	intron_variant	MODIFIER	NFX1	NFX1	transcript	XM_038552604.1	protein_coding	c.1024+846_1024+847insGGAGTCCCAGGTCCACA
chr11	50630380	G	GGGAGTCCCAGGTCCACA	PASS	0/1	intron_variant	MODIFIER	NFX1	NFX1	transcript	XM_038552603.1	protein_coding	c.1024+846_1024+847insGGAGTCCCAGGTCCACA
chr11	50630380	G	GGGAGTCCCAGGTCCACA	PASS	0/1	intron_variant	MODIFIER	NFX1	NFX1	transcript	XM_038552602.1	protein_coding	c.1024+846_1024+847insGGAGTCCCAGGTCCACA
chr11	50702081	T	C	PASS	0/1	downstream_gene_variant	MODIFIER	NFX1	NFX1	transcript	XM_038552601.1	protein_coding	c.*2955T>C
chr11	50702081	T	C	PASS	0/1	downstream_gene_variant	MODIFIER	NFX1	NFX1	transcript	XM_038552603.1	protein_coding	c.*2955T>C
chr11	50702081	T	C	PASS	0/1	downstream_gene_variant	MODIFIER	NFX1	NFX1	transcript	XM_038552602.1	protein_coding	c.*2955T>C
chr11	50702081	T	C	PASS	0/1	intergenic_region	MODIFIER	NFX1-AQP7	NFX1-AQP7	intergenic_region	NFX1-AQP7		n.50702081T>C
chr11	53931555	TC	T	PASS	0/1	intron_variant	MODIFIER	ZCCHC7	ZCCHC7	transcript	XM_038552843.1	protein_coding	c.611-35972delC
chr11	53931555	TC	T	PASS	0/1	intron_variant	MODIFIER	ZCCHC7	ZCCHC7	transcript	XM_038552844.1	protein_coding	c.611-35972delC
chr11	53931555	TC	T	PASS	0/1	intron_variant	MODIFIER	ZCCHC7	ZCCHC7	transcript	XM_038552845.1	protein_coding	c.611-35972delC
chr11	59719690	C	T	PASS	0/1	downstream_gene_variant	MODIFIER	LOC111098112	LOC111098112	transcript	XR_005367070.1	pseudogene	n.*635C>T
chr11	59719690	C	T	PASS	0/1	intergenic_region	MODIFIER	LOC111098112-LOC100685004	LOC111098112-LOC100685004	intergenic_region	LOC111098112-LOC100685004		n.59719690C>T
chr11	67813345	A	T	PASS	0/1	downstream_gene_variant	MODIFIER	LOC481675	LOC481675	transcript	XM_038553133.1	protein_coding	c.*3057T>A
chr11	67813345	A	T	PASS	0/1	downstream_gene_variant	MODIFIER	LOC481675	LOC481675	transcript	XM_038553132.1	protein_coding	c.*5766T>A
chr11	67813345	A	T	PASS	0/1	intragenic_variant	MODIFIER	LOC119876824	LOC119876824	gene_variant	LOC119876824		n.67813345A>T
chr11	68276233	G	A	PASS	0/1	intron_variant	MODIFIER	RGS3	RGS3	transcript	XM_038553190.1	protein_coding	c.1701+517G>A
chr11	73147712	T	A	PASS	0/1	upstream_gene_variant	MODIFIER	BRINP1	BRINP1	transcript	XM_038553238.1	protein_coding	c.-2028A>T
chr11	73147712	T	A	PASS	0/1	intron_variant	MODIFIER	BRINP1	BRINP1	transcript	XM_038553235.1	protein_coding	c.218+10515A>T
chr11	73147712	T	A	PASS	0/1	intron_variant	MODIFIER	BRINP1	BRINP1	transcript	XM_038553237.1	protein_coding	c.218+10515A>T
chr11	73147712	T	A	PASS	0/1	intron_variant	MODIFIER	BRINP1	BRINP1	transcript	XM_038553236.1	protein_coding	c.218+10515A>T
chr11	73320878	G	A	PASS	0/1	intergenic_region	MODIFIER	LOC102152979-LOC111097896	LOC102152979-LOC111097896	intergenic_region	LOC102152979-LOC111097896		n.73320878G>A
chr11	74699166	TGCAA	T	PASS	0/1	downstream_gene_variant	MODIFIER	LOC119873996	LOC119873996	transcript	XR_005367277.1	pseudogene	n.*1050_*1053delGCAA
chr11	74699166	TGCAA	T	PASS	0/1	intron_variant	MODIFIER	STOM	STOM	transcript	NM_001142670.1	protein_coding	c.165+17_165+20delTTGC
chr12	1540339	A	G	PASS	0/1	downstream_gene_variant	MODIFIER	CFB	CFB	transcript	XM_038553603.1	protein_coding	c.*854A>G
chr12	1540339	A	G	PASS	0/1	intron_variant	MODIFIER	NELFE	NELFE	transcript	XM_038553608.1	protein_coding	c.1028-485T>C
chr12	1540339	A	G	PASS	0/1	intron_variant	MODIFIER	NELFE	NELFE	transcript	XM_038553609.1	protein_coding	c.1028-485T>C
chr12	1540339	A	G	PASS	0/1	intron_variant	MODIFIER	NELFE	NELFE	transcript	XM_038553610.1	protein_coding	c.1028-485T>C
chr12	2294133	G	A	PASS	0/1	downstream_gene_variant	MODIFIER	DLA-DRA	DLA-DRA	transcript	NM_001011723.1	protein_coding	c.*2716G>A
chr12	2294133	G	A	PASS	0/1	intergenic_region	MODIFIER	DLA-DRA-HLA-DRB1	DLA-DRA-HLA-DRB1	intergenic_region	DLA-DRA-HLA-DRB1		n.2294133G>A
chr12	2830211	C	T	PASS	0/1	3_prime_UTR_variant	MODIFIER	RING1	RING1	transcript	NM_001048128.1	protein_coding	c.*190C>T
chr12	2830211	C	T	PASS	0/1	downstream_gene_variant	MODIFIER	MIR219-1	MIR219-1	transcript	NR_049238.1	pseudogene	n.*4359C>T
chr12	2830211	C	T	PASS	0/1	downstream_gene_variant	MODIFIER	MIR219-1	MIR219-1	transcript	unassigned_transcript_454	miRNA	n.*4401C>T
chr12	8922285	G	A	PASS	0/1	intron_variant	MODIFIER	DAAM2	DAAM2	transcript	XM_038553978.1	protein_coding	c.-58-16107G>A
chr12	11159547	G	A	PASS	0/1	intron_variant	MODIFIER	TRERF1	TRERF1	transcript	XM_038554065.1	protein_coding	c.-456-8535C>T
chr12	11159547	G	A	PASS	0/1	intron_variant	MODIFIER	TRERF1	TRERF1	transcript	XM_038554070.1	protein_coding	c.-456-8535C>T
chr12	11159547	G	A	PASS	0/1	intron_variant	MODIFIER	TRERF1	TRERF1	transcript	XM_038554068.1	protein_coding	c.-456-8535C>T
chr12	11159547	G	A	PASS	0/1	intron_variant	MODIFIER	TRERF1	TRERF1	transcript	XM_038554073.1	protein_coding	c.-373-64544C>T
chr12	11159547	G	A	PASS	0/1	intron_variant	MODIFIER	TRERF1	TRERF1	transcript	XM_038554082.1	protein_coding	c.-456-8535C>T
chr12	11159547	G	A	PASS	0/1	intron_variant	MODIFIER	TRERF1	TRERF1	transcript	XM_038554085.1	protein_coding	c.-456-8535C>T
chr12	11159547	G	A	PASS	0/1	intron_variant	MODIFIER	TRERF1	TRERF1	transcript	XM_038554071.1	protein_coding	c.-373-64544C>T
chr12	11159547	G	A	PASS	0/1	intron_variant	MODIFIER	TRERF1	TRERF1	transcript	XM_038554076.1	protein_coding	c.-456-8535C>T
chr12	11159547	G	A	PASS	0/1	intron_variant	MODIFIER	TRERF1	TRERF1	transcript	XM_038554077.1	protein_coding	c.-456-8535C>T
chr12	11159547	G	A	PASS	0/1	intron_variant	MODIFIER	TRERF1	TRERF1	transcript	XM_038554078.1	protein_coding	c.-456-8535C>T
chr12	11159547	G	A	PASS	0/1	intron_variant	MODIFIER	TRERF1	TRERF1	transcript	XM_038554079.1	protein_coding	c.-456-8535C>T
chr12	11159547	G	A	PASS	0/1	intron_variant	MODIFIER	TRERF1	TRERF1	transcript	XM_038554080.1	protein_coding	c.-456-8535C>T
chr12	11159547	G	A	PASS	0/1	intron_variant	MODIFIER	TRERF1	TRERF1	transcript	XM_038554081.1	protein_coding	c.-456-8535C>T
chr12	11159547	G	A	PASS	0/1	intron_variant	MODIFIER	TRERF1	TRERF1	transcript	XM_038554083.1	protein_coding	c.-456-8535C>T
chr12	11159547	G	A	PASS	0/1	intron_variant	MODIFIER	TRERF1	TRERF1	transcript	XM_038554084.1	protein_coding	c.-456-8535C>T
chr12	11159547	G	A	PASS	0/1	intron_variant	MODIFIER	TRERF1	TRERF1	transcript	XM_038554066.1	protein_coding	c.-456-8535C>T
chr12	11159547	G	A	PASS	0/1	intron_variant	MODIFIER	TRERF1	TRERF1	transcript	XM_038554075.1	protein_coding	c.-373-64544C>T
chr12	11159547	G	A	PASS	0/1	intron_variant	MODIFIER	TRERF1	TRERF1	transcript	XM_038554067.1	protein_coding	c.-456-8535C>T
chr12	11159547	G	A	PASS	0/1	intron_variant	MODIFIER	TRERF1	TRERF1	transcript	XM_038554072.1	protein_coding	c.-373-64544C>T
chr12	11159547	G	A	PASS	0/1	intron_variant	MODIFIER	TRERF1	TRERF1	transcript	XM_038554069.1	protein_coding	c.-456-8535C>T
chr12	11294079	G	GGGTGGCGCAGCGGTTTGGCGCCTGCCT	PASS	0/1	intergenic_region	MODIFIER	LOC119874400-LOC102156982	LOC119874400-LOC102156982	intergenic_region	LOC119874400-LOC102156982		n.11294079_11294080insGGTGGCGCAGCGGTTTGGCGCCTGCCT
chr12	28542723	C	T	PASS	0/1	intron_variant	MODIFIER	EYS	EYS	transcript	XM_038554428.1	protein_coding	c.2176+4917G>A
chr12	29099474	A	C	PASS	0/1	intergenic_region	MODIFIER	EYS-LOC100688886	EYS-LOC100688886	intergenic_region	EYS-LOC100688886		n.29099474A>C
chr12	30174154	G	T	PASS	0/1	intergenic_region	MODIFIER	LOC119874338-LOC119876849	LOC119874338-LOC119876849	intergenic_region	LOC119874338-LOC119876849		n.30174154G>T
chr12	31485137	G	A	PASS	0/1	intergenic_region	MODIFIER	LOC610839-ADGRB3	LOC610839-ADGRB3	intergenic_region	LOC610839-ADGRB3		n.31485137G>A
chr12	32266634	GTATTCCTCTCAGTACTAGTACATGAACAAGAATTTATGTACCTTTGTTTCTCCTA	G	PASS	0/1	intron_variant	MODIFIER	ADGRB3	ADGRB3	transcript	XM_038554438.1	protein_coding	c.4383+1221_4383+1275delTATTCCTCTCAGTACTAGTACATGAACAAGAATTTATGTACCTTTGTTTCTCCTA
chr12	32266634	GTATTCCTCTCAGTACTAGTACATGAACAAGAATTTATGTACCTTTGTTTCTCCTA	G	PASS	0/1	intron_variant	MODIFIER	ADGRB3	ADGRB3	transcript	XM_038554439.1	protein_coding	c.4383+1221_4383+1275delTATTCCTCTCAGTACTAGTACATGAACAAGAATTTATGTACCTTTGTTTCTCCTA
chr12	32266634	GTATTCCTCTCAGTACTAGTACATGAACAAGAATTTATGTACCTTTGTTTCTCCTA	G	PASS	0/1	intron_variant	MODIFIER	ADGRB3	ADGRB3	transcript	XM_038554440.1	protein_coding	c.4347+1221_4347+1275delTATTCCTCTCAGTACTAGTACATGAACAAGAATTTATGTACCTTTGTTTCTCCTA
chr12	32266634	GTATTCCTCTCAGTACTAGTACATGAACAAGAATTTATGTACCTTTGTTTCTCCTA	G	PASS	0/1	intron_variant	MODIFIER	ADGRB3	ADGRB3	transcript	XM_038554441.1	protein_coding	c.4284+1221_4284+1275delTATTCCTCTCAGTACTAGTACATGAACAAGAATTTATGTACCTTTGTTTCTCCTA
chr12	42017878	A	G	PASS	0/1	intergenic_region	MODIFIER	LOC111098335-LOC119874387	LOC111098335-LOC119874387	intergenic_region	LOC111098335-LOC119874387		n.42017878A>G
chr12	42180920	A	T	PASS	0/1	intergenic_region	MODIFIER	LOC111098335-LOC119874387	LOC111098335-LOC119874387	intergenic_region	LOC111098335-LOC119874387		n.42180920A>T
chr12	42180922	A	C	PASS	0/1	intergenic_region	MODIFIER	LOC111098335-LOC119874387	LOC111098335-LOC119874387	intergenic_region	LOC111098335-LOC119874387		n.42180922A>C
chr12	45782975	A	T	PASS	0/1	intron_variant	MODIFIER	SNX14	SNX14	transcript	XM_038554650.1	protein_coding	c.1054-245T>A
chr12	45782975	A	T	PASS	0/1	intron_variant	MODIFIER	SNX14	SNX14	transcript	XM_038554651.1	protein_coding	c.1051-245T>A
chr12	45782975	A	T	PASS	0/1	intron_variant	MODIFIER	SNX14	SNX14	transcript	XM_038554652.1	protein_coding	c.1051-245T>A
chr12	45782975	A	T	PASS	0/1	intron_variant	MODIFIER	SNX14	SNX14	transcript	XM_038554653.1	protein_coding	c.1054-245T>A
chr12	45782975	A	T	PASS	0/1	intron_variant	MODIFIER	SNX14	SNX14	transcript	XM_038554654.1	protein_coding	c.1051-245T>A
chr12	45782975	A	T	PASS	0/1	intron_variant	MODIFIER	SNX14	SNX14	transcript	XM_038554655.1	protein_coding	c.994-245T>A
chr12	45782975	A	T	PASS	0/1	intron_variant	MODIFIER	SNX14	SNX14	transcript	XM_038554656.1	protein_coding	c.991-245T>A
chr12	45903912	G	A	PASS	0/1	upstream_gene_variant	MODIFIER	LOC100688055	LOC100688055	transcript	XR_005367445.1	pseudogene	n.-2904C>T
chr12	45903912	G	A	PASS	0/1	upstream_gene_variant	MODIFIER	LOC119874346	LOC119874346	transcript	XR_005368214.1	snoRNA	n.-4379C>T
chr12	45903912	G	A	PASS	0/1	upstream_gene_variant	MODIFIER	LOC119874347	LOC119874347	transcript	XR_005368215.1	snoRNA	n.-4050C>T
chr12	45903912	G	A	PASS	0/1	intragenic_variant	MODIFIER	LOC102152576	LOC102152576	gene_variant	LOC102152576		n.45903912G>A
chr12	49851660	C	G	PASS	0/1	intergenic_region	MODIFIER	BACH2-MAP3K7	BACH2-MAP3K7	intergenic_region	BACH2-MAP3K7		n.49851660C>G
chr12	52465977	T	TATAAA	PASS	0/1	intron_variant	MODIFIER	EPHA7	EPHA7	transcript	XM_038554742.1	protein_coding	c.833-7494_833-7493insTTTAT
chr12	52465977	T	TATAAA	PASS	0/1	intron_variant	MODIFIER	EPHA7	EPHA7	transcript	XM_038554743.1	protein_coding	c.833-7494_833-7493insTTTAT
chr12	52465977	T	TATAAA	PASS	0/1	intron_variant	MODIFIER	EPHA7	EPHA7	transcript	XM_038554744.1	protein_coding	c.833-7494_833-7493insTTTAT
chr12	52465977	T	TATAAA	PASS	0/1	intron_variant	MODIFIER	EPHA7	EPHA7	transcript	XM_038554745.1	protein_coding	c.833-7494_833-7493insTTTAT
chr12	52465977	T	TATAAA	PASS	0/1	intron_variant	MODIFIER	EPHA7	EPHA7	transcript	XM_038554746.1	protein_coding	c.833-7494_833-7493insTTTAT
chr12	52818006	G	C	VQSRTrancheSNP99.90to100.00	0/1	intergenic_region	MODIFIER	LOC119874329-LOC119874302	LOC119874329-LOC119874302	intergenic_region	LOC119874329-LOC119874302		n.52818006G>C
chr12	53110245	GGCT	G	PASS	0/1	intergenic_region	MODIFIER	LOC119874302-LOC100684677	LOC119874302-LOC100684677	intergenic_region	LOC119874302-LOC100684677		n.53110246_53110248delGCT
chr12	53110249	C	A	PASS	0/1	intergenic_region	MODIFIER	LOC119874302-LOC100684677	LOC119874302-LOC100684677	intergenic_region	LOC119874302-LOC100684677		n.53110249C>A
chr12	53908347	G	A	PASS	0/1	intergenic_region	MODIFIER	LOC119876850-LOC102151477	LOC119876850-LOC102151477	intergenic_region	LOC119876850-LOC102151477		n.53908347G>A
chr12	57183238	C	T	PASS	0/1	intergenic_region	MODIFIER	LOC102152882-LOC106559593	LOC102152882-LOC106559593	intergenic_region	LOC102152882-LOC106559593		n.57183238C>T
chr12	58589621	TC	T	PASS	0/1	intergenic_region	MODIFIER	LOC102153675-SIM1	LOC102153675-SIM1	intergenic_region	LOC102153675-SIM1		n.58589622delC
chr12	58821212	G	C	PASS	0/1	upstream_gene_variant	MODIFIER	SIM1	SIM1	transcript	XM_038554802.1	protein_coding	c.-1122C>G
chr12	58821212	G	C	PASS	0/1	upstream_gene_variant	MODIFIER	SIM1	SIM1	transcript	XM_038554803.1	protein_coding	c.-1858C>G
chr12	58821212	G	C	PASS	0/1	downstream_gene_variant	MODIFIER	LOC119874223	LOC119874223	transcript	XR_005368067.1	pseudogene	n.*3045G>C
chr12	58821212	G	C	PASS	0/1	intergenic_region	MODIFIER	SIM1-ASCC3	SIM1-ASCC3	intergenic_region	SIM1-ASCC3		n.58821212G>C
chr12	59631875	C	T	PASS	0/1	intron_variant	MODIFIER	GRIK2	GRIK2	transcript	XM_038554811.1	protein_coding	c.115+14012C>T
chr12	59631875	C	T	PASS	0/1	intron_variant	MODIFIER	GRIK2	GRIK2	transcript	XM_038554812.1	protein_coding	c.115+14012C>T
chr12	62262733	G	A	PASS	0/1	intergenic_region	MODIFIER	LOC100683149-LOC119874307	LOC100683149-LOC119874307	intergenic_region	LOC100683149-LOC119874307		n.62262733G>A
chr12	67853141	A	G	PASS	0/1	intron_variant	MODIFIER	GTF3C6	GTF3C6	transcript	XM_038554958.1	protein_coding	c.362-2161A>G
chr12	70113226	TC	T	PASS	0/1	intergenic_region	MODIFIER	LOC119874315-LOC102154832	LOC119874315-LOC102154832	intergenic_region	LOC119874315-LOC102154832		n.70113227delC
chr12	70790525	GGGATGGGATGGGGCCCGGGGGAGGGATGGGGTCCCGAGGGATGGGATGGGGTCCGGGGAAGGGATGGGGTCCCGAGGGATGGGATGGGGCCCGGGGGAGGGATGGGGTCCCGAGGGAGGGATGGGGTCCGGGGAAGGGATGGGGTCCCGAGGGAGGGATGGGGTCC	G	PASS	0/1	upstream_gene_variant	MODIFIER	HS3ST5	HS3ST5	transcript	XM_038555007.1	protein_coding	c.-1254_-1089del
chr12	70790525	GGGATGGGATGGGGCCCGGGGGAGGGATGGGGTCCCGAGGGATGGGATGGGGTCCGGGGAAGGGATGGGGTCCCGAGGGATGGGATGGGGCCCGGGGGAGGGATGGGGTCCCGAGGGAGGGATGGGGTCCGGGGAAGGGATGGGGTCCCGAGGGAGGGATGGGGTCC	G	PASS	0/1	intron_variant	MODIFIER	HS3ST5	HS3ST5	transcript	XM_038555002.1	protein_coding	c.-429+680_-428-667del
chr12	70790525	GGGATGGGATGGGGCCCGGGGGAGGGATGGGGTCCCGAGGGATGGGATGGGGTCCGGGGAAGGGATGGGGTCCCGAGGGATGGGATGGGGCCCGGGGGAGGGATGGGGTCCCGAGGGAGGGATGGGGTCCGGGGAAGGGATGGGGTCCCGAGGGAGGGATGGGGTCC	G	PASS	0/1	intron_variant	MODIFIER	HS3ST5	HS3ST5	transcript	XM_038555003.1	protein_coding	c.-480+680_-479-667del
chr12	70790525	GGGATGGGATGGGGCCCGGGGGAGGGATGGGGTCCCGAGGGATGGGATGGGGTCCGGGGAAGGGATGGGGTCCCGAGGGATGGGATGGGGCCCGGGGGAGGGATGGGGTCCCGAGGGAGGGATGGGGTCCGGGGAAGGGATGGGGTCCCGAGGGAGGGATGGGGTCC	G	PASS	0/1	intron_variant	MODIFIER	HS3ST5	HS3ST5	transcript	XM_038555009.1	protein_coding	c.-425+680_-424-667del
chr12	70790525	GGGATGGGATGGGGCCCGGGGGAGGGATGGGGTCCCGAGGGATGGGATGGGGTCCGGGGAAGGGATGGGGTCCCGAGGGATGGGATGGGGCCCGGGGGAGGGATGGGGTCCCGAGGGAGGGATGGGGTCCGGGGAAGGGATGGGGTCCCGAGGGAGGGATGGGGTCC	G	PASS	0/1	intron_variant	MODIFIER	HS3ST5	HS3ST5	transcript	XM_038555006.1	protein_coding	c.-333+680_-333+845del
chr12	70790525	GGGATGGGATGGGGCCCGGGGGAGGGATGGGGTCCCGAGGGATGGGATGGGGTCCGGGGAAGGGATGGGGTCCCGAGGGATGGGATGGGGCCCGGGGGAGGGATGGGGTCCCGAGGGAGGGATGGGGTCCGGGGAAGGGATGGGGTCCCGAGGGAGGGATGGGGTCC	G	PASS	0/1	intron_variant	MODIFIER	HS3ST5	HS3ST5	transcript	XM_038555004.1	protein_coding	c.-372+680_-371-667del
chr12	72044145	G	A	PASS	0/1	intergenic_region	MODIFIER	LOC111098409-FRK	LOC111098409-FRK	intergenic_region	LOC111098409-FRK		n.72044145G>A
chr12	72654178	A	G	PASS	1/1	intergenic_region	MODIFIER	LOC119874319-DLL1	LOC119874319-DLL1	intergenic_region	LOC119874319-DLL1		n.72654178A>G
chr12	72854470	G	A	PASS	0/1	upstream_gene_variant	MODIFIER	LOC111098416	LOC111098416	transcript	XM_038553367.1	protein_coding	c.-2640G>A
chr12	72854470	G	A	PASS	0/1	non_coding_transcript_exon_variant	MODIFIER	LOC111098416	LOC111098416	transcript	XR_005367511.1	pseudogene	n.969G>A
chr12	72854470	G	A	PASS	0/1	non_coding_transcript_exon_variant	MODIFIER	LOC111098416	LOC111098416	transcript	XR_005367512.1	pseudogene	n.969G>A
chr13	3664382	C	A	PASS	0/1	intron_variant	MODIFIER	NCALD	NCALD	transcript	XM_038555225.1	protein_coding	c.-108+3421G>T
chr13	3664382	C	A	PASS	0/1	intron_variant	MODIFIER	NCALD	NCALD	transcript	XM_038555233.1	protein_coding	c.-108+3421G>T
chr13	3664382	C	A	PASS	0/1	intron_variant	MODIFIER	NCALD	NCALD	transcript	XM_038555226.1	protein_coding	c.-108+3421G>T
chr13	3664382	C	A	PASS	0/1	intron_variant	MODIFIER	NCALD	NCALD	transcript	XM_038555227.1	protein_coding	c.-108+3421G>T
chr13	3664382	C	A	PASS	0/1	intron_variant	MODIFIER	NCALD	NCALD	transcript	XM_038555228.1	protein_coding	c.-254+3421G>T
chr13	3664382	C	A	PASS	0/1	intron_variant	MODIFIER	NCALD	NCALD	transcript	XM_038555230.1	protein_coding	c.-20+3421G>T
chr13	3664382	C	A	PASS	0/1	intron_variant	MODIFIER	NCALD	NCALD	transcript	XM_038555234.1	protein_coding	c.-108+3421G>T
chr13	3890177	G	GGTGGCGCAGCGGTTTAGCGCCTGCCTTTGA	QD2	0/1	intergenic_region	MODIFIER	LOC119876951-RRM2B	LOC119876951-RRM2B	intergenic_region	LOC119876951-RRM2B		n.3890177_3890178insGTGGCGCAGCGGTTTAGCGCCTGCCTTTGA
chr13	3978466	G	GT	PASS	0/1	intron_variant	MODIFIER	LOC102156908	LOC102156908	transcript	XR_005368457.1	pseudogene	n.234+6446_234+6447insT
chr13	3978466	G	GT	PASS	0/1	intron_variant	MODIFIER	LOC102156908	LOC102156908	transcript	XR_005368466.1	pseudogene	n.114+7083_114+7084insT
chr13	3978466	G	GT	PASS	0/1	intron_variant	MODIFIER	LOC102156908	LOC102156908	transcript	XR_005368463.1	pseudogene	n.346+6725_346+6726insT
chr13	3978466	G	GT	PASS	0/1	intron_variant	MODIFIER	LOC102156908	LOC102156908	transcript	XR_005368464.1	pseudogene	n.380+6691_380+6692insT
chr13	3978466	G	GT	PASS	0/1	intron_variant	MODIFIER	LOC102156908	LOC102156908	transcript	XR_005368467.1	pseudogene	n.239+6446_239+6447insT
chr13	3978466	G	GT	PASS	0/1	intron_variant	MODIFIER	LOC102156908	LOC102156908	transcript	XR_005368469.1	pseudogene	n.239+6446_239+6447insT
chr13	3978466	G	GT	PASS	0/1	intron_variant	MODIFIER	LOC102156908	LOC102156908	transcript	XR_005368452.1	pseudogene	n.239+6446_239+6447insT
chr13	3978466	G	GT	PASS	0/1	intron_variant	MODIFIER	LOC102156908	LOC102156908	transcript	XR_005368450.1	pseudogene	n.239+6446_239+6447insT
chr13	3978466	G	GT	PASS	0/1	intron_variant	MODIFIER	LOC102156908	LOC102156908	transcript	XR_005368453.1	pseudogene	n.239+6446_239+6447insT
chr13	3978466	G	GT	PASS	0/1	intron_variant	MODIFIER	LOC102156908	LOC102156908	transcript	XR_005368451.1	pseudogene	n.239+6446_239+6447insT
chr13	3978466	G	GT	PASS	0/1	intron_variant	MODIFIER	LOC102156908	LOC102156908	transcript	XR_005368454.1	pseudogene	n.239+6446_239+6447insT
chr13	3978466	G	GT	PASS	0/1	intron_variant	MODIFIER	LOC102156908	LOC102156908	transcript	XR_005368456.1	pseudogene	n.238+6446_238+6447insT
chr13	3978466	G	GT	PASS	0/1	intron_variant	MODIFIER	LOC102156908	LOC102156908	transcript	XR_005368455.1	pseudogene	n.238+6446_238+6447insT
chr13	3978466	G	GT	PASS	0/1	intron_variant	MODIFIER	LOC102156908	LOC102156908	transcript	XR_005368470.1	pseudogene	n.237+6446_237+6447insT
chr13	3978466	G	GT	PASS	0/1	intron_variant	MODIFIER	LOC102156908	LOC102156908	transcript	XR_005368460.1	pseudogene	n.234+6446_234+6447insT
chr13	3978466	G	GT	PASS	0/1	intron_variant	MODIFIER	LOC102156908	LOC102156908	transcript	XR_005368468.1	pseudogene	n.230+6446_230+6447insT
chr13	3978466	G	GT	PASS	0/1	intron_variant	MODIFIER	LOC102156908	LOC102156908	transcript	XR_005368459.1	pseudogene	n.230+6446_230+6447insT
chr13	3978466	G	GT	PASS	0/1	intron_variant	MODIFIER	LOC102156908	LOC102156908	transcript	XR_005368461.1	pseudogene	n.230+6446_230+6447insT
chr13	3978466	G	GT	PASS	0/1	intron_variant	MODIFIER	LOC102156908	LOC102156908	transcript	XR_005368462.1	pseudogene	n.230+6446_230+6447insT
chr13	3978466	G	GT	PASS	0/1	intron_variant	MODIFIER	LOC102156908	LOC102156908	transcript	XR_005368458.1	pseudogene	n.225+6446_225+6447insT
chr13	3978467	G	GAT	PASS	0/1	intron_variant	MODIFIER	LOC102156908	LOC102156908	transcript	XR_005368457.1	pseudogene	n.234+6447_234+6448insAT
chr13	3978467	G	GAT	PASS	0/1	intron_variant	MODIFIER	LOC102156908	LOC102156908	transcript	XR_005368466.1	pseudogene	n.114+7084_114+7085insAT
chr13	3978467	G	GAT	PASS	0/1	intron_variant	MODIFIER	LOC102156908	LOC102156908	transcript	XR_005368463.1	pseudogene	n.346+6726_346+6727insAT
chr13	3978467	G	GAT	PASS	0/1	intron_variant	MODIFIER	LOC102156908	LOC102156908	transcript	XR_005368464.1	pseudogene	n.380+6692_380+6693insAT
chr13	3978467	G	GAT	PASS	0/1	intron_variant	MODIFIER	LOC102156908	LOC102156908	transcript	XR_005368467.1	pseudogene	n.239+6447_239+6448insAT
chr13	3978467	G	GAT	PASS	0/1	intron_variant	MODIFIER	LOC102156908	LOC102156908	transcript	XR_005368469.1	pseudogene	n.239+6447_239+6448insAT
chr13	3978467	G	GAT	PASS	0/1	intron_variant	MODIFIER	LOC102156908	LOC102156908	transcript	XR_005368452.1	pseudogene	n.239+6447_239+6448insAT
chr13	3978467	G	GAT	PASS	0/1	intron_variant	MODIFIER	LOC102156908	LOC102156908	transcript	XR_005368450.1	pseudogene	n.239+6447_239+6448insAT
chr13	3978467	G	GAT	PASS	0/1	intron_variant	MODIFIER	LOC102156908	LOC102156908	transcript	XR_005368453.1	pseudogene	n.239+6447_239+6448insAT
chr13	3978467	G	GAT	PASS	0/1	intron_variant	MODIFIER	LOC102156908	LOC102156908	transcript	XR_005368451.1	pseudogene	n.239+6447_239+6448insAT
chr13	3978467	G	GAT	PASS	0/1	intron_variant	MODIFIER	LOC102156908	LOC102156908	transcript	XR_005368454.1	pseudogene	n.239+6447_239+6448insAT
chr13	3978467	G	GAT	PASS	0/1	intron_variant	MODIFIER	LOC102156908	LOC102156908	transcript	XR_005368456.1	pseudogene	n.238+6447_238+6448insAT
chr13	3978467	G	GAT	PASS	0/1	intron_variant	MODIFIER	LOC102156908	LOC102156908	transcript	XR_005368455.1	pseudogene	n.238+6447_238+6448insAT
chr13	3978467	G	GAT	PASS	0/1	intron_variant	MODIFIER	LOC102156908	LOC102156908	transcript	XR_005368470.1	pseudogene	n.237+6447_237+6448insAT
chr13	3978467	G	GAT	PASS	0/1	intron_variant	MODIFIER	LOC102156908	LOC102156908	transcript	XR_005368460.1	pseudogene	n.234+6447_234+6448insAT
chr13	3978467	G	GAT	PASS	0/1	intron_variant	MODIFIER	LOC102156908	LOC102156908	transcript	XR_005368468.1	pseudogene	n.230+6447_230+6448insAT
chr13	3978467	G	GAT	PASS	0/1	intron_variant	MODIFIER	LOC102156908	LOC102156908	transcript	XR_005368459.1	pseudogene	n.230+6447_230+6448insAT
chr13	3978467	G	GAT	PASS	0/1	intron_variant	MODIFIER	LOC102156908	LOC102156908	transcript	XR_005368461.1	pseudogene	n.230+6447_230+6448insAT
chr13	3978467	G	GAT	PASS	0/1	intron_variant	MODIFIER	LOC102156908	LOC102156908	transcript	XR_005368462.1	pseudogene	n.230+6447_230+6448insAT
chr13	3978467	G	GAT	PASS	0/1	intron_variant	MODIFIER	LOC102156908	LOC102156908	transcript	XR_005368458.1	pseudogene	n.225+6447_225+6448insAT
chr13	8243930	T	C	PASS	0/1	intron_variant	MODIFIER	LOC119864203	LOC119864203	transcript	XR_005368529.1	pseudogene	n.148-5297A>G
chr13	8243930	T	C	PASS	0/1	intragenic_variant	MODIFIER	LOC111098517	LOC111098517	gene_variant	LOC111098517		n.8243930T>C
chr13	9051590	G	T	PASS	1/1	intergenic_region	MODIFIER	LOC102154405-EIF3E	LOC102154405-EIF3E	intergenic_region	LOC102154405-EIF3E		n.9051590G>T
chr13	17502868	C	T	PASS	0/1	intergenic_region	MODIFIER	LOC119864269-EXT1	LOC119864269-EXT1	intergenic_region	LOC119864269-EXT1		n.17502868C>T
chr13	18006430	C	A	PASS	0/1	intron_variant	MODIFIER	SAMD12	SAMD12	transcript	XM_038555387.1	protein_coding	c.463+56359G>T
chr13	18006430	C	A	PASS	0/1	intron_variant	MODIFIER	SAMD12	SAMD12	transcript	XR_005368575.1	pseudogene	n.739+53591G>T
chr13	19469964	C	T	PASS	0/1	intron_variant	MODIFIER	COL14A1	COL14A1	transcript	XM_038555414.1	protein_coding	c.440-10531C>T
chr13	19469964	C	T	PASS	0/1	intron_variant	MODIFIER	COL14A1	COL14A1	transcript	XM_038555416.1	protein_coding	c.440-10531C>T
chr13	19469964	C	T	PASS	0/1	intron_variant	MODIFIER	COL14A1	COL14A1	transcript	XM_038555415.1	protein_coding	c.440-10531C>T
chr13	19469964	C	T	PASS	0/1	intron_variant	MODIFIER	COL14A1	COL14A1	transcript	XM_038555417.1	protein_coding	c.440-10531C>T
chr13	21801947	C	T	PASS	0/1	intron_variant	MODIFIER	ZHX2	ZHX2	transcript	XM_038555427.1	protein_coding	c.*4-3762C>T
chr13	21801947	C	T	PASS	0/1	intron_variant	MODIFIER	ZHX2	ZHX2	transcript	XM_038555428.1	protein_coding	c.*39-3762C>T
chr13	22523285	GT	G	PASS	1/1	intergenic_region	MODIFIER	FAM91A1-FER1L6	FAM91A1-FER1L6	intergenic_region	FAM91A1-FER1L6		n.22523286delT
chr13	22820330	G	A	PASS	0/1	downstream_gene_variant	MODIFIER	TMEM65	TMEM65	transcript	XM_038555456.1	protein_coding	c.*2352C>T
chr13	22820330	G	A	PASS	0/1	intergenic_region	MODIFIER	LOC119865187_2-TMEM65	LOC119865187_2-TMEM65	intergenic_region	LOC119865187_2-TMEM65		n.22820330G>A
chr13	23057625	G	A	PASS	0/1	intron_variant	MODIFIER	MTSS1	MTSS1	transcript	XM_038555462.1	protein_coding	c.1047+714C>T
chr13	23057625	G	A	PASS	0/1	intron_variant	MODIFIER	MTSS1	MTSS1	transcript	XM_038555467.1	protein_coding	c.1035+714C>T
chr13	23057625	G	A	PASS	0/1	intron_variant	MODIFIER	MTSS1	MTSS1	transcript	XM_038555475.1	protein_coding	c.1035+714C>T
chr13	23057625	G	A	PASS	0/1	intron_variant	MODIFIER	MTSS1	MTSS1	transcript	XM_038555463.1	protein_coding	c.1044+714C>T
chr13	23057625	G	A	PASS	0/1	intron_variant	MODIFIER	MTSS1	MTSS1	transcript	XM_038555464.1	protein_coding	c.1035+714C>T
chr13	23057625	G	A	PASS	0/1	intron_variant	MODIFIER	MTSS1	MTSS1	transcript	XM_038555465.1	protein_coding	c.1047+714C>T
chr13	23057625	G	A	PASS	0/1	intron_variant	MODIFIER	MTSS1	MTSS1	transcript	XM_038555466.1	protein_coding	c.1047+714C>T
chr13	23057625	G	A	PASS	0/1	intron_variant	MODIFIER	MTSS1	MTSS1	transcript	XM_038555468.1	protein_coding	c.1032+714C>T
chr13	23057625	G	A	PASS	0/1	intron_variant	MODIFIER	MTSS1	MTSS1	transcript	XM_038555469.1	protein_coding	c.1047+714C>T
chr13	23057625	G	A	PASS	0/1	intron_variant	MODIFIER	MTSS1	MTSS1	transcript	XM_038555471.1	protein_coding	c.1035+714C>T
chr13	23057625	G	A	PASS	0/1	intron_variant	MODIFIER	MTSS1	MTSS1	transcript	XM_038555473.1	protein_coding	c.1032+714C>T
chr13	23057625	G	A	PASS	0/1	intron_variant	MODIFIER	MTSS1	MTSS1	transcript	XM_038555474.1	protein_coding	c.1047+714C>T
chr13	23057625	G	A	PASS	0/1	intron_variant	MODIFIER	MTSS1	MTSS1	transcript	XM_038555476.1	protein_coding	c.1032+714C>T
chr13	23057625	G	A	PASS	0/1	intron_variant	MODIFIER	MTSS1	MTSS1	transcript	XM_038555470.1	protein_coding	c.1044+714C>T
chr13	23584611	T	A	PASS	0/1	intron_variant	MODIFIER	NSMCE2	NSMCE2	transcript	XM_038555501.1	protein_coding	c.419-25428T>A
chr13	23584611	T	A	PASS	0/1	intron_variant	MODIFIER	NSMCE2	NSMCE2	transcript	XM_038555502.1	protein_coding	c.419-25428T>A
chr13	23584611	T	A	PASS	0/1	intron_variant	MODIFIER	NSMCE2	NSMCE2	transcript	XM_038555503.1	protein_coding	c.419-13608T>A
chr13	23584611	T	A	PASS	0/1	intron_variant	MODIFIER	NSMCE2	NSMCE2	transcript	XM_038555505.1	protein_coding	c.418+26397T>A
chr13	23584611	T	A	PASS	0/1	intron_variant	MODIFIER	NSMCE2	NSMCE2	transcript	XM_038555504.1	protein_coding	c.239-25428T>A
chr13	23867320	G	A	PASS	0/1	intergenic_region	MODIFIER	LOC102157370-LOC102151251_2	LOC102157370-LOC102151251_2	intergenic_region	LOC102157370-LOC102151251_2		n.23867320G>A
chr13	23887545	T	A	PASS	0/1	upstream_gene_variant	MODIFIER	LOC102151170	LOC102151170	transcript	XR_005368627.1	pseudogene	n.-1139T>A
chr13	23887545	T	A	PASS	0/1	upstream_gene_variant	MODIFIER	LOC102151170	LOC102151170	transcript	XR_005368628.1	pseudogene	n.-605T>A
chr13	23887545	T	A	PASS	0/1	intron_variant	MODIFIER	LOC102151251_2	LOC102151251_2	transcript	XR_005368632.1	pseudogene	n.249-622A>T
chr13	23887545	T	A	PASS	0/1	intron_variant	MODIFIER	LOC102151251_2	LOC102151251_2	transcript	XR_005368631.1	pseudogene	n.121+499A>T
chr13	27316101	C	T	PASS	0/1	intergenic_region	MODIFIER	LOC609806-GSDMC	LOC609806-GSDMC	intergenic_region	LOC609806-GSDMC		n.27316101C>T
chr13	28932214	G	T	PASS	0/1	intergenic_region	MODIFIER	LOC475101-EFR3A	LOC475101-EFR3A	intergenic_region	LOC475101-EFR3A		n.28932214G>T
chr13	32361841	G	T	PASS	0/1	intron_variant	MODIFIER	LOC111098454	LOC111098454	transcript	XR_005368322.1	pseudogene	n.311-6738G>T
chr13	33392468	C	A	PASS	0/1	intergenic_region	MODIFIER	LOC102154799-LOC102154932	LOC102154799-LOC102154932	intergenic_region	LOC102154799-LOC102154932		n.33392468C>A
chr13	35461127	AC	A	PASS	0/1	intron_variant	MODIFIER	TRAPPC9	TRAPPC9	transcript	XM_038555604.1	protein_coding	c.2557-67626delG
chr13	39679309	C	CAATTTATAAGGTTTTTTTTTTTTTTTTTTTTTTTTTTTTTTTTTT	PASS	0/1	intergenic_region	MODIFIER	PHOX2B-LOC111098600	PHOX2B-LOC111098600	intergenic_region	PHOX2B-LOC111098600		n.39679309_39679310insAATTTATAAGGTTTTTTTTTTTTTTTTTTTTTTTTTTTTTTTTTT
chr13	46298417	A	C	PASS	0/1	intron_variant	MODIFIER	SCFD2	SCFD2	transcript	XM_038556084.1	protein_coding	c.1839+1077T>G
chr13	46298417	A	C	PASS	0/1	intron_variant	MODIFIER	SCFD2	SCFD2	transcript	XR_005369014.1	pseudogene	n.1938+1077T>G
chr13	46298417	A	C	PASS	0/1	intron_variant	MODIFIER	SCFD2	SCFD2	transcript	XR_005369015.1	pseudogene	n.1938+1077T>G
chr13	46298417	A	C	PASS	0/1	intron_variant	MODIFIER	SCFD2	SCFD2	transcript	XR_005369016.1	pseudogene	n.1938+1077T>G
chr13	46298417	A	C	PASS	0/1	intron_variant	MODIFIER	SCFD2	SCFD2	transcript	XM_038556085.1	protein_coding	c.1839+1077T>G
chr13	46298420	A	AGGGGGGGGGGGGGGG	PASS	0/1	intron_variant	MODIFIER	SCFD2	SCFD2	transcript	XM_038556084.1	protein_coding	c.1839+1073_1839+1074insCCCCCCCCCCCCCCC
chr13	46298420	A	AGGGGGGGGGGGGGGG	PASS	0/1	intron_variant	MODIFIER	SCFD2	SCFD2	transcript	XR_005369014.1	pseudogene	n.1938+1073_1938+1074insCCCCCCCCCCCCCCC
chr13	46298420	A	AGGGGGGGGGGGGGGG	PASS	0/1	intron_variant	MODIFIER	SCFD2	SCFD2	transcript	XR_005369015.1	pseudogene	n.1938+1073_1938+1074insCCCCCCCCCCCCCCC
chr13	46298420	A	AGGGGGGGGGGGGGGG	PASS	0/1	intron_variant	MODIFIER	SCFD2	SCFD2	transcript	XR_005369016.1	pseudogene	n.1938+1073_1938+1074insCCCCCCCCCCCCCCC
chr13	46298420	A	AGGGGGGGGGGGGGGG	PASS	0/1	intron_variant	MODIFIER	SCFD2	SCFD2	transcript	XM_038556085.1	protein_coding	c.1839+1073_1839+1074insCCCCCCCCCCCCCCC
chr13	48390940	T	G	PASS	0/1	upstream_gene_variant	MODIFIER	LOC111098619	LOC111098619	transcript	XR_005369027.1	pseudogene	n.-1423A>C
chr13	48390940	T	G	PASS	0/1	upstream_gene_variant	MODIFIER	SRD5A3	SRD5A3	transcript	XM_038556142.1	protein_coding	c.-170T>G
chr13	48390940	T	G	PASS	0/1	intergenic_region	MODIFIER	LOC111098619-SRD5A3	LOC111098619-SRD5A3	intergenic_region	LOC111098619-SRD5A3		n.48390940T>G
chr13	49180057	A	T	PASS	0/1	intron_variant	MODIFIER	CRACD	CRACD	transcript	XM_038556160.1	protein_coding	c.-330-15410A>T
chr13	49180057	A	T	PASS	0/1	intron_variant	MODIFIER	LOC111098624	LOC111098624	transcript	XR_005369035.1	pseudogene	n.456+3207T>A
chr13	52371153	C	G	PASS	0/1	intergenic_region	MODIFIER	LOC119864852-LOC119865428	LOC119864852-LOC119865428	intergenic_region	LOC119864852-LOC119865428		n.52371153C>G
chr13	54305965	A	T	PASS	0/1	intron_variant	MODIFIER	ADGRL3	ADGRL3	transcript	XM_038556190.1	protein_coding	c.3395+12461A>T
chr13	56527952	A	T	PASS	0/1	intergenic_region	MODIFIER	LOC119876913-LOC111098630	LOC119876913-LOC111098630	intergenic_region	LOC119876913-LOC111098630		n.56527952A>T
chr13	57702535	C	A	PASS	1/1	intergenic_region	MODIFIER	LOC119865552-LOC100684630	LOC119865552-LOC100684630	intergenic_region	LOC119865552-LOC100684630		n.57702535C>A
chr13	58427222	G	A	PASS	0/1	intergenic_region	MODIFIER	LOC119865563-LOC119864221	LOC119865563-LOC119864221	intergenic_region	LOC119865563-LOC119864221		n.58427222G>A
chr13	59169417	T	G	PASS	1/1	upstream_gene_variant	MODIFIER	LOC482172	LOC482172	transcript	XM_038556210.1	protein_coding	c.-4440A>C
chr13	59169417	T	G	PASS	1/1	intergenic_region	MODIFIER	LOC482172-TMPRSS11D	LOC482172-TMPRSS11D	intergenic_region	LOC482172-TMPRSS11D		n.59169417T>G
chr14	3079819	C	T	PASS	0/1	intron_variant	MODIFIER	LRGUK	LRGUK	transcript	XM_038556461.1	protein_coding	c.1334+941G>A
chr14	3079819	C	T	PASS	0/1	intron_variant	MODIFIER	LRGUK	LRGUK	transcript	XM_038556462.1	protein_coding	c.1334+941G>A
chr14	3079819	C	T	PASS	0/1	intron_variant	MODIFIER	LRGUK	LRGUK	transcript	XM_038556463.1	protein_coding	c.1226+941G>A
chr14	3079819	C	T	PASS	0/1	intron_variant	MODIFIER	LRGUK	LRGUK	transcript	XM_038556465.1	protein_coding	c.1334+941G>A
chr14	3079819	C	T	PASS	0/1	intron_variant	MODIFIER	LRGUK	LRGUK	transcript	XM_038556464.1	protein_coding	c.1334+941G>A
chr14	3079819	C	T	PASS	0/1	intron_variant	MODIFIER	LRGUK	LRGUK	transcript	XM_038556466.1	protein_coding	c.1334+941G>A
chr14	11249750	G	A	PASS	0/1	downstream_gene_variant	MODIFIER	LOC111098735	LOC111098735	transcript	XR_005369337.1	pseudogene	n.*790C>T
chr14	11249750	G	A	PASS	0/1	intron_variant	MODIFIER	LOC102156199	LOC102156199	transcript	XR_005369330.1	pseudogene	n.1280-10648G>A
chr14	11249750	G	A	PASS	0/1	intron_variant	MODIFIER	LOC102156199	LOC102156199	transcript	XR_005369328.1	pseudogene	n.1280+88168G>A
chr14	11249750	G	A	PASS	0/1	intron_variant	MODIFIER	LOC102156199	LOC102156199	transcript	XR_005369332.1	pseudogene	n.1103-10648G>A
chr14	18021404	G	A	PASS	0/1	intergenic_region	MODIFIER	LOC106559718-PEX1	LOC106559718-PEX1	intergenic_region	LOC106559718-PEX1		n.18021404G>A
chr14	22393085	C	T	PASS	0/1	intergenic_region	MODIFIER	LOC100685646-LOC111098671	LOC100685646-LOC111098671	intergenic_region	LOC100685646-LOC111098671		n.22393085C>T
chr14	22824059	A	C	PASS	0/1	upstream_gene_variant	MODIFIER	C1GALT1	C1GALT1	transcript	XM_038556891.1	protein_coding	c.-1799A>C
chr14	22824059	A	C	PASS	0/1	upstream_gene_variant	MODIFIER	C1GALT1	C1GALT1	transcript	XM_038556893.1	protein_coding	c.-1701A>C
chr14	22824059	A	C	PASS	0/1	upstream_gene_variant	MODIFIER	C1GALT1	C1GALT1	transcript	XM_038556892.1	protein_coding	c.-2400A>C
chr14	22824059	A	C	PASS	0/1	upstream_gene_variant	MODIFIER	C1GALT1	C1GALT1	transcript	XM_038556894.1	protein_coding	c.-2302A>C
chr14	22824059	A	C	PASS	0/1	intron_variant	MODIFIER	LOC102154669	LOC102154669	transcript	XR_005369420.1	pseudogene	n.283-105T>G
chr14	22824059	A	C	PASS	0/1	intron_variant	MODIFIER	LOC102154669	LOC102154669	transcript	XR_005369417.1	pseudogene	n.245-105T>G
chr14	22824059	A	C	PASS	0/1	intron_variant	MODIFIER	LOC102154669	LOC102154669	transcript	XR_005369416.1	pseudogene	n.245-105T>G
chr14	22824059	A	C	PASS	0/1	intron_variant	MODIFIER	LOC102154669	LOC102154669	transcript	XR_005369418.1	pseudogene	n.245-105T>G
chr14	22824059	A	C	PASS	0/1	intron_variant	MODIFIER	LOC102154669	LOC102154669	transcript	XR_005369415.1	pseudogene	n.245-105T>G
chr14	22824059	A	C	PASS	0/1	intron_variant	MODIFIER	LOC102154669	LOC102154669	transcript	XR_005369419.1	pseudogene	n.245-105T>G
chr14	30966188	T	TA	PASS	0/1	upstream_gene_variant	MODIFIER	LOC111098777	LOC111098777	transcript	XR_005369492.1	pseudogene	n.-179_-178insA
chr14	30966188	T	TA	PASS	0/1	intron_variant	MODIFIER	CRPPA	CRPPA	transcript	XM_038556990.1	protein_coding	c.528+12811_528+12812insT
chr14	36227674	T	C	PASS	0/1	intron_variant	MODIFIER	RAPGEF5	RAPGEF5	transcript	XM_038557080.1	protein_coding	c.684-4475A>G
chr14	38175492	A	ATTTTTTTTTTTTTTTTTTTTTTTTTTTTTTTTT	PASS	0/1	upstream_gene_variant	MODIFIER	MPP6	MPP6	transcript	XM_038557130.1	protein_coding	c.-4769_-4768insTTTTTTTTTTTTTTTTTTTTTTTTTTTTTTTTT
chr14	38175492	A	ATTTTTTTTTTTTTTTTTTTTTTTTTTTTTTTTT	PASS	0/1	upstream_gene_variant	MODIFIER	MPP6	MPP6	transcript	XM_038557129.1	protein_coding	c.-4766_-4765insTTTTTTTTTTTTTTTTTTTTTTTTTTTTTTTTT
chr14	38175492	A	ATTTTTTTTTTTTTTTTTTTTTTTTTTTTTTTTT	PASS	0/1	intergenic_region	MODIFIER	LOC111098799-MPP6	LOC111098799-MPP6	intergenic_region	LOC111098799-MPP6		n.38175492_38175493insTTTTTTTTTTTTTTTTTTTTTTTTTTTTTTTTT
chr14	40400859	C	CA	PASS	0/1	5_prime_UTR_variant	MODIFIER	HOXA4	HOXA4	transcript	XM_038557180.1	protein_coding	c.-16dupT
chr14	40400859	C	CA	PASS	0/1	upstream_gene_variant	MODIFIER	HOXA3	HOXA3	transcript	XM_038557164.1	protein_coding	c.-1006dupT
chr14	40400859	C	CA	PASS	0/1	intron_variant	MODIFIER	HOXA3	HOXA3	transcript	XM_038557162.1	protein_coding	c.-383-3716dupT
chr14	40400859	C	CA	PASS	0/1	intron_variant	MODIFIER	HOXA3	HOXA3	transcript	XM_038557166.1	protein_coding	c.-203-8182dupT
chr14	41042252	G	T	PASS	0/1	intron_variant	MODIFIER	JAZF1	JAZF1	transcript	XM_038557196.1	protein_coding	c.555+3434C>A
chr14	41042252	G	T	PASS	0/1	intron_variant	MODIFIER	JAZF1	JAZF1	transcript	XM_038557197.1	protein_coding	c.462+3434C>A
chr14	52727038	A	G	PASS	0/1	upstream_gene_variant	MODIFIER	SMIM30	SMIM30	transcript	XM_038557397.1	protein_coding	c.-4313T>C
chr14	52727038	A	G	PASS	0/1	intergenic_region	MODIFIER	SMIM30-LOC100687040	SMIM30-LOC100687040	intergenic_region	SMIM30-LOC100687040		n.52727038A>G
chr15	46028	T	TTTAGGG	PASS	0/1	intergenic_region	MODIFIER	CHR_START-LOC119877008	CHR_START-LOC119877008	intergenic_region	CHR_START-LOC119877008		n.46028_46029insTTAGGG
chr15	2393984	A	C	PASS	0/1	upstream_gene_variant	MODIFIER	NFYC	NFYC	transcript	XM_038557733.1	protein_coding	c.-4757T>G
chr15	2393984	A	C	PASS	0/1	intron_variant	MODIFIER	NFYC	NFYC	transcript	XM_038557732.1	protein_coding	c.-9+11537T>G
chr15	5236540	A	G	PASS	0/1	intergenic_region	MODIFIER	LOC102152983-LOC111098955	LOC102152983-LOC111098955	intergenic_region	LOC102152983-LOC111098955		n.5236540A>G
chr15	6126011	G	GGGTGGCGC	PASS	0/1	intron_variant	MODIFIER	MAP7D1	MAP7D1	transcript	XM_038557905.1	protein_coding	c.556+242_556+243insGCGCCACC
chr15	6126011	G	GGGTGGCGC	PASS	0/1	intron_variant	MODIFIER	MAP7D1	MAP7D1	transcript	XM_038557907.1	protein_coding	c.430+242_430+243insGCGCCACC
chr15	6126011	G	GGGTGGCGC	PASS	0/1	intron_variant	MODIFIER	MAP7D1	MAP7D1	transcript	XM_038557906.1	protein_coding	c.469+242_469+243insGCGCCACC
chr15	6126011	G	GGGTGGCGC	PASS	0/1	intron_variant	MODIFIER	MAP7D1	MAP7D1	transcript	XM_038557908.1	protein_coding	c.469+242_469+243insGCGCCACC
chr15	6126011	G	GGGTGGCGC	PASS	0/1	intron_variant	MODIFIER	MAP7D1	MAP7D1	transcript	XM_038557909.1	protein_coding	c.469+242_469+243insGCGCCACC
chr15	6126012	A	AGCGGTTTGGTGCCTGCCTTTGGCCCAGG	PASS	0/1	intron_variant	MODIFIER	MAP7D1	MAP7D1	transcript	XM_038557905.1	protein_coding	c.556+241_556+242insCCTGGGCCAAAGGCAGGCACCAAACCGC
chr15	6126012	A	AGCGGTTTGGTGCCTGCCTTTGGCCCAGG	PASS	0/1	intron_variant	MODIFIER	MAP7D1	MAP7D1	transcript	XM_038557907.1	protein_coding	c.430+241_430+242insCCTGGGCCAAAGGCAGGCACCAAACCGC
chr15	6126012	A	AGCGGTTTGGTGCCTGCCTTTGGCCCAGG	PASS	0/1	intron_variant	MODIFIER	MAP7D1	MAP7D1	transcript	XM_038557906.1	protein_coding	c.469+241_469+242insCCTGGGCCAAAGGCAGGCACCAAACCGC
chr15	6126012	A	AGCGGTTTGGTGCCTGCCTTTGGCCCAGG	PASS	0/1	intron_variant	MODIFIER	MAP7D1	MAP7D1	transcript	XM_038557908.1	protein_coding	c.469+241_469+242insCCTGGGCCAAAGGCAGGCACCAAACCGC
chr15	6126012	A	AGCGGTTTGGTGCCTGCCTTTGGCCCAGG	PASS	0/1	intron_variant	MODIFIER	MAP7D1	MAP7D1	transcript	XM_038557909.1	protein_coding	c.469+241_469+242insCCTGGGCCAAAGGCAGGCACCAAACCGC
chr15	12675807	C	CATTTCTTTTTTTTTTTTTTTTTTTTGTG	PASS	0/1	intron_variant	MODIFIER	SPATA6	SPATA6	transcript	XM_038558105.1	protein_coding	c.1195-4577_1195-4576insATTTCTTTTTTTTTTTTTTTTTTTTGTG
chr15	12675807	C	CATTTCTTTTTTTTTTTTTTTTTTTTGTG	PASS	0/1	intron_variant	MODIFIER	SPATA6	SPATA6	transcript	XM_038558106.1	protein_coding	c.1147-4577_1147-4576insATTTCTTTTTTTTTTTTTTTTTTTTGTG
chr15	14694980	T	C	PASS	0/1	intergenic_region	MODIFIER	MAST2-IPP	MAST2-IPP	intergenic_region	MAST2-IPP		n.14694980T>C
chr15	15631458	C	CA	PASS	0/1	frameshift_variant	HIGH	BEST4	BEST4	transcript	XM_038557580.1	protein_coding	c.1178dupA	p.Val394fs
chr15	15631458	C	CA	PASS	0/1	downstream_gene_variant	MODIFIER	RPS8	RPS8	transcript	XM_038558273.1	protein_coding	c.*4347dupT
chr15	15631458	C	CA	PASS	0/1	downstream_gene_variant	MODIFIER	LOC119869426	LOC119869426	transcript	XR_005370996.1	snoRNA	n.*4582dupT
chr15	16993015	TTTAG	T	PASS	0/1	upstream_gene_variant	MODIFIER	LOC111098995	LOC111098995	transcript	XR_005370323.1	pseudogene	n.-2736_-2733delTTAG
chr15	16993015	TTTAG	T	PASS	0/1	upstream_gene_variant	MODIFIER	LOC111098995	LOC111098995	transcript	XR_005370324.1	pseudogene	n.-2736_-2733delTTAG
chr15	16993015	TTTAG	T	PASS	0/1	downstream_gene_variant	MODIFIER	LOC119877021	LOC119877021	transcript	XM_038558389.1	protein_coding	c.*3125_*3128delCTAA
chr15	16993015	TTTAG	T	PASS	0/1	downstream_gene_variant	MODIFIER	LOC119877021	LOC119877021	transcript	XR_005370322.1	pseudogene	n.*306_*309delCTAA
chr15	16993015	TTTAG	T	PASS	0/1	downstream_gene_variant	MODIFIER	LOC119877021	LOC119877021	transcript	XM_038558392.1	protein_coding	c.*3125_*3128delCTAA
chr15	16993015	TTTAG	T	PASS	0/1	downstream_gene_variant	MODIFIER	LOC119877021	LOC119877021	transcript	XM_038558391.1	protein_coding	c.*3125_*3128delCTAA
chr15	16993015	TTTAG	T	PASS	0/1	downstream_gene_variant	MODIFIER	LOC119877021	LOC119877021	transcript	XM_038558393.1	protein_coding	c.*3125_*3128delCTAA
chr15	16993015	TTTAG	T	PASS	0/1	downstream_gene_variant	MODIFIER	LOC119877021	LOC119877021	transcript	XM_038558390.1	protein_coding	c.*3125_*3128delCTAA
chr15	16993015	TTTAG	T	PASS	0/1	intergenic_region	MODIFIER	C15H1orf210-LOC119877021	C15H1orf210-LOC119877021	intergenic_region	C15H1orf210-LOC119877021		n.16993016_16993019delTTAG
chr15	20186265	A	G	PASS	0/1	intron_variant	MODIFIER	LOC119877029	LOC119877029	transcript	XR_005370380.1	pseudogene	n.894-11209A>G
chr15	20186265	A	G	PASS	0/1	intron_variant	MODIFIER	LOC119877029	LOC119877029	transcript	XR_005370385.1	pseudogene	n.894-11209A>G
chr15	20186265	A	G	PASS	0/1	intron_variant	MODIFIER	LOC119877029	LOC119877029	transcript	XR_005370379.1	pseudogene	n.894-11209A>G
chr15	20186265	A	G	PASS	0/1	intron_variant	MODIFIER	LOC119877029	LOC119877029	transcript	XR_005370381.1	pseudogene	n.894-15543A>G
chr15	20186265	A	G	PASS	0/1	intron_variant	MODIFIER	LOC119877029	LOC119877029	transcript	XR_005370382.1	pseudogene	n.894-15543A>G
chr15	20186265	A	G	PASS	0/1	intron_variant	MODIFIER	LOC119877029	LOC119877029	transcript	XR_005370383.1	pseudogene	n.894-11209A>G
chr15	20186265	A	G	PASS	0/1	intron_variant	MODIFIER	LOC119877029	LOC119877029	transcript	XR_005370384.1	pseudogene	n.894-11209A>G
chr15	31571418	A	G	PASS	0/1	intergenic_region	MODIFIER	LOC119869466-LOC102154182	LOC119869466-LOC102154182	intergenic_region	LOC119869466-LOC102154182		n.31571418A>G
chr15	32440792	T	G	PASS	0/1	intergenic_region	MODIFIER	LOC100684531-LOC111098897	LOC100684531-LOC111098897	intergenic_region	LOC100684531-LOC111098897		n.32440792T>G
chr15	39331352	G	GA	PASS	0/1	intron_variant	MODIFIER	ANKS1B	ANKS1B	transcript	XM_038558736.1	protein_coding	c.135-7535_135-7534insT
chr15	39331352	G	GA	PASS	0/1	intron_variant	MODIFIER	ANKS1B	ANKS1B	transcript	XM_038558737.1	protein_coding	c.135-7535_135-7534insT
chr15	39331352	G	GA	PASS	0/1	intron_variant	MODIFIER	ANKS1B	ANKS1B	transcript	XM_038558740.1	protein_coding	c.135-7535_135-7534insT
chr15	39331352	G	GA	PASS	0/1	intron_variant	MODIFIER	ANKS1B	ANKS1B	transcript	XM_038558742.1	protein_coding	c.135-7535_135-7534insT
chr15	39331352	G	GA	PASS	0/1	intron_variant	MODIFIER	ANKS1B	ANKS1B	transcript	XM_038558745.1	protein_coding	c.135-7535_135-7534insT
chr15	39331352	G	GA	PASS	0/1	intron_variant	MODIFIER	ANKS1B	ANKS1B	transcript	XM_038558746.1	protein_coding	c.135-7535_135-7534insT
chr15	39331352	G	GA	PASS	0/1	intron_variant	MODIFIER	ANKS1B	ANKS1B	transcript	XM_038558747.1	protein_coding	c.135-7535_135-7534insT
chr15	39331352	G	GA	PASS	0/1	intron_variant	MODIFIER	ANKS1B	ANKS1B	transcript	XM_038558748.1	protein_coding	c.135-7535_135-7534insT
chr15	39331352	G	GA	PASS	0/1	intron_variant	MODIFIER	ANKS1B	ANKS1B	transcript	XM_038558738.1	protein_coding	c.135-7535_135-7534insT
chr15	39331352	G	GA	PASS	0/1	intron_variant	MODIFIER	ANKS1B	ANKS1B	transcript	XM_038558739.1	protein_coding	c.135-7535_135-7534insT
chr15	39331352	G	GA	PASS	0/1	intron_variant	MODIFIER	ANKS1B	ANKS1B	transcript	XM_038558743.1	protein_coding	c.135-7535_135-7534insT
chr15	39331352	G	GA	PASS	0/1	intron_variant	MODIFIER	ANKS1B	ANKS1B	transcript	XM_038558744.1	protein_coding	c.135-7535_135-7534insT
chr15	39331352	G	GA	PASS	0/1	intron_variant	MODIFIER	ANKS1B	ANKS1B	transcript	XM_038558749.1	protein_coding	c.135-7535_135-7534insT
chr15	39331352	G	GA	PASS	0/1	intron_variant	MODIFIER	ANKS1B	ANKS1B	transcript	XM_038558741.1	protein_coding	c.135-7535_135-7534insT
chr15	41380237	C	CGCGCCCGA	PASS	1/1	intergenic_region	MODIFIER	PARPBP-LOC111090065	PARPBP-LOC111090065	intergenic_region	PARPBP-LOC111090065		n.41380237_41380238insGCGCCCGA
chr15	42575743	G	A	PASS	0/1	intron_variant	MODIFIER	STAB2	STAB2	transcript	XM_038558865.1	protein_coding	c.4190-105G>A
chr15	42575743	G	A	PASS	0/1	intron_variant	MODIFIER	STAB2	STAB2	transcript	XR_005370723.1	pseudogene	n.4394-105G>A
chr15	42575743	G	A	PASS	0/1	intron_variant	MODIFIER	STAB2	STAB2	transcript	XM_038558866.1	protein_coding	c.4187-105G>A
chr15	42575743	G	A	PASS	0/1	intron_variant	MODIFIER	STAB2	STAB2	transcript	XM_038558867.1	protein_coding	c.4190-105G>A
chr15	42575743	G	A	PASS	0/1	non_coding_transcript_exon_variant	MODIFIER	LOC111090069	LOC111090069	transcript	XR_005370726.1	pseudogene	n.427C>T
chr15	42575743	G	A	PASS	0/1	non_coding_transcript_exon_variant	MODIFIER	LOC111090069	LOC111090069	transcript	XR_005370725.1	pseudogene	n.421C>T
chr15	43266570	G	C	PASS	0/1	intron_variant	MODIFIER	LOC119877042	LOC119877042	transcript	XR_005370740.1	pseudogene	n.491+18416G>C
chr15	43266570	G	C	PASS	0/1	intron_variant	MODIFIER	LOC119877042	LOC119877042	transcript	XR_005370739.1	pseudogene	n.491+18416G>C
chr15	43266570	G	C	PASS	0/1	intron_variant	MODIFIER	LOC119877042	LOC119877042	transcript	XR_005370741.1	pseudogene	n.563+15843G>C
chr15	43266570	G	C	PASS	0/1	intron_variant	MODIFIER	LOC119877042	LOC119877042	transcript	XR_005370742.1	pseudogene	n.582+15843G>C
chr15	45003882	T	C	VQSRTrancheSNP99.90to100.00	0/1	intron_variant	MODIFIER	LOC102155214	LOC102155214	transcript	XR_005370818.1	pseudogene	n.1581+3809T>C
chr15	45003882	T	C	VQSRTrancheSNP99.90to100.00	0/1	intron_variant	MODIFIER	LOC102155214	LOC102155214	transcript	XR_005370820.1	pseudogene	n.1581+3809T>C
chr15	45003882	T	C	VQSRTrancheSNP99.90to100.00	0/1	intron_variant	MODIFIER	LOC102155214	LOC102155214	transcript	XR_005370816.1	pseudogene	n.1581+3809T>C
chr15	45003882	T	C	VQSRTrancheSNP99.90to100.00	0/1	intron_variant	MODIFIER	LOC102155214	LOC102155214	transcript	XR_005370819.1	pseudogene	n.1581+3809T>C
chr15	45003882	T	C	VQSRTrancheSNP99.90to100.00	0/1	intron_variant	MODIFIER	LOC102155214	LOC102155214	transcript	XR_005370817.1	pseudogene	n.1581+3809T>C
chr15	45743008	G	GACATA	PASS	0/1	intron_variant	MODIFIER	LOC111090082	LOC111090082	transcript	XR_005370834.1	pseudogene	n.929+41257_929+41258insTATGT
chr15	45743008	G	GACATA	PASS	0/1	intron_variant	MODIFIER	LOC111090082	LOC111090082	transcript	XR_005370835.1	pseudogene	n.697+41257_697+41258insTATGT
chr15	45743011	A	AGCC	PASS	0/1	intron_variant	MODIFIER	LOC111090082	LOC111090082	transcript	XR_005370834.1	pseudogene	n.929+41254_929+41255insGGC
chr15	45743011	A	AGCC	PASS	0/1	intron_variant	MODIFIER	LOC111090082	LOC111090082	transcript	XR_005370835.1	pseudogene	n.697+41254_697+41255insGGC
chr15	52987353	C	A	PASS	0/1	intergenic_region	MODIFIER	RBM46-LOC111098917	RBM46-LOC111098917	intergenic_region	RBM46-LOC111098917		n.52987353C>A
chr15	53049356	AATG	A	PASS	0/1	intergenic_region	MODIFIER	LOC111098917-LOC111098918_4	LOC111098917-LOC111098918_4	intergenic_region	LOC111098917-LOC111098918_4		n.53049357_53049359delATG
chr15	53488758	CT	C	PASS	0/1	intergenic_region	MODIFIER	MAP9-LOC111098919	MAP9-LOC111098919	intergenic_region	MAP9-LOC111098919		n.53488759delT
chr15	53934234	G	A	PASS	0/1	intragenic_variant	MODIFIER	LOC100856246	LOC100856246	gene_variant	LOC100856246		n.53934234G>A
chr15	53959995	A	T	PASS	0/1	intergenic_region	MODIFIER	LOC100856246-LOC100856680_2	LOC100856246-LOC100856680_2	intergenic_region	LOC100856246-LOC100856680_2		n.53959995A>T
chr15	54107906	C	T	PASS	0/1	downstream_gene_variant	MODIFIER	LOC111090111	LOC111090111	transcript	XR_005370918.1	pseudogene	n.*2408C>T
chr15	54107906	C	T	PASS	0/1	intergenic_region	MODIFIER	LOC111090111-LOC111098920	LOC111090111-LOC111098920	intergenic_region	LOC111090111-LOC111098920		n.54107906C>T
chr15	54495328	C	G	PASS	0/1	upstream_gene_variant	MODIFIER	LOC111098921	LOC111098921	transcript	XR_005370015.1	pseudogene	n.-4607G>C
chr15	54495328	C	G	PASS	0/1	intergenic_region	MODIFIER	LOC111098921-PDGFC	LOC111098921-PDGFC	intergenic_region	LOC111098921-PDGFC		n.54495328C>G
chr15	54778446	T	TCCCTGGGTGGCGCAGCGGTTTAGCGCCTGCCTTTGGCCCAGGGC	PASS	0/1	downstream_gene_variant	MODIFIER	LOC106559756	LOC106559756	transcript	XR_005370921.1	pseudogene	n.*4946_*4947insGCCCTGGGCCAAAGGCAGGCGCTAAACCGCTGCGCCACCCAGGG
chr15	54778446	T	TCCCTGGGTGGCGCAGCGGTTTAGCGCCTGCCTTTGGCCCAGGGC	PASS	0/1	intron_variant	MODIFIER	LOC106559756	LOC106559756	transcript	XR_005370919.1	pseudogene	n.484-2640_484-2639insGCCCTGGGCCAAAGGCAGGCGCTAAACCGCTGCGCCACCCAGGG
chr15	54778446	T	TCCCTGGGTGGCGCAGCGGTTTAGCGCCTGCCTTTGGCCCAGGGC	PASS	0/1	intron_variant	MODIFIER	LOC106559756	LOC106559756	transcript	XR_005370920.1	pseudogene	n.484-2640_484-2639insGCCCTGGGCCAAAGGCAGGCGCTAAACCGCTGCGCCACCCAGGG
chr15	54893282	G	A	PASS	0/1	intron_variant	MODIFIER	GLRB	GLRB	transcript	XM_038559091.1	protein_coding	c.1197+707G>A
chr15	54893282	G	A	PASS	0/1	intron_variant	MODIFIER	GLRB	GLRB	transcript	XM_038559093.1	protein_coding	c.903+707G>A
chr15	54893282	G	A	PASS	0/1	intron_variant	MODIFIER	GLRB	GLRB	transcript	XM_038559092.1	protein_coding	c.1119+707G>A
chr15	55159506	C	A	PASS	0/1	intergenic_region	MODIFIER	GRIA2-LOC102156412	GRIA2-LOC102156412	intergenic_region	GRIA2-LOC102156412		n.55159506C>A
chr15	55159508	T	C	PASS	0/1	intergenic_region	MODIFIER	GRIA2-LOC102156412	GRIA2-LOC102156412	intergenic_region	GRIA2-LOC102156412		n.55159508T>C
chr15	55259810	C	T	PASS	0/1	intergenic_region	MODIFIER	GRIA2-LOC102156412	GRIA2-LOC102156412	intergenic_region	GRIA2-LOC102156412		n.55259810C>T
chr15	55311622	C	T	PASS	0/1	intergenic_region	MODIFIER	GRIA2-LOC102156412	GRIA2-LOC102156412	intergenic_region	GRIA2-LOC102156412		n.55311622C>T
chr15	55717988	G	C	PASS	0/1	intergenic_region	MODIFIER	LOC102156485-GASK1B	LOC102156485-GASK1B	intergenic_region	LOC102156485-GASK1B		n.55717988G>C
chr15	58684385	T	G	PASS	1/1	intron_variant	MODIFIER	FSTL5	FSTL5	transcript	XM_038559134.1	protein_coding	c.727+44427A>C
chr15	58684385	T	G	PASS	1/1	intron_variant	MODIFIER	FSTL5	FSTL5	transcript	XM_038559135.1	protein_coding	c.724+44427A>C
chr15	58684385	T	G	PASS	1/1	intron_variant	MODIFIER	FSTL5	FSTL5	transcript	XM_038559136.1	protein_coding	c.727+44427A>C
chr15	58684385	T	G	PASS	1/1	intron_variant	MODIFIER	FSTL5	FSTL5	transcript	XM_038559137.1	protein_coding	c.724+44427A>C
chr15	59478890	T	G	PASS	1/1	intergenic_region	MODIFIER	FSTL5-LOC111098925	FSTL5-LOC111098925	intergenic_region	FSTL5-LOC111098925		n.59478890T>G
chr15	60041465	C	T	PASS	0/1	missense_variant	MODERATE	LOC119869402	LOC119869402	transcript	XM_038559184.1	protein_coding	c.1207C>T	p.Pro403Ser
chr15	61129627	C	CCTCTTTAAGA	PASS	0/1	intergenic_region	MODIFIER	LOC102152071-LOC119874590	LOC102152071-LOC119874590	intergenic_region	LOC102152071-LOC119874590		n.61129627_61129628insCTCTTTAAGA
chr16	1541294	G	T	PASS	0/1	upstream_gene_variant	MODIFIER	LOC119869648	LOC119869648	transcript	XR_005371742.1	snRNA	n.-1043C>A
chr16	1541294	G	T	PASS	0/1	intergenic_region	MODIFIER	LOC119869648-EZH2	LOC119869648-EZH2	intergenic_region	LOC119869648-EZH2		n.1541294G>T
chr16	1764801	A	AGAATACAGAGGAAAAAAAAAAAAAAAAAAAAAAAAAAAAAATGT	PASS	0/1	intergenic_region	MODIFIER	CUL1-CNTNAP2	CUL1-CNTNAP2	intergenic_region	CUL1-CNTNAP2		n.1764801_1764802insGAATACAGAGGAAAAAAAAAAAAAAAAAAAAAAAAAAAAAATGT
chr16	2319646	C	T	PASS	1/1	intron_variant	MODIFIER	CNTNAP2	CNTNAP2	transcript	XM_038559273.1	protein_coding	c.2255+10899G>A
chr16	2319646	C	T	PASS	1/1	intron_variant	MODIFIER	LOC111090210	LOC111090210	transcript	XR_005371188.1	pseudogene	n.268-7938C>T
chr16	2497217	C	T	PASS	0/1	intron_variant	MODIFIER	CNTNAP2	CNTNAP2	transcript	XM_038559273.1	protein_coding	c.2098+63696G>A
chr16	5325729	G	A	PASS	0/1	intergenic_region	MODIFIER	TPK1-NOBOX	TPK1-NOBOX	intergenic_region	TPK1-NOBOX		n.5325729G>A
chr16	9077514	A	T	PASS	0/1	intron_variant	MODIFIER	LOC102153655	LOC102153655	transcript	XR_005371251.1	pseudogene	n.304+277A>T
chr16	13618470	CGTGGATGGATGGATTGGATGGGGAAGTGGATGGATGGGCGA	C	PASS	0/1	intergenic_region	MODIFIER	LOC119877122_1-LOC119877092_1	LOC119877122_1-LOC119877092_1	intergenic_region	LOC119877122_1-LOC119877092_1		n.13618471_13618511delGTGGATGGATGGATTGGATGGGGAAGTGGATGGATGGGCGA
chr16	13854312	G	A	PASS	0/1	upstream_gene_variant	MODIFIER	NACAD	NACAD	transcript	XM_038559527.1	protein_coding	c.-283G>A
chr16	13854312	G	A	PASS	0/1	intergenic_region	MODIFIER	TBRG4-NACAD	TBRG4-NACAD	intergenic_region	TBRG4-NACAD		n.13854312G>A
chr16	18920417	A	C	PASS	0/1	downstream_gene_variant	MODIFIER	LOC119869625_4	LOC119869625_4	transcript	XR_005371376.1	pseudogene	n.*2886T>G
chr16	18920417	A	C	PASS	0/1	intergenic_region	MODIFIER	HTR5A-LOC119869625_4	HTR5A-LOC119869625_4	intergenic_region	HTR5A-LOC119869625_4		n.18920417A>C
chr16	21132601	A	G	PASS	0/1	intron_variant	MODIFIER	PTPRN2	PTPRN2	transcript	XM_038559842.1	protein_coding	c.253+29037T>C
chr16	21132601	A	G	PASS	0/1	intron_variant	MODIFIER	LOC119869615	LOC119869615	transcript	XR_005371399.1	pseudogene	n.178-1411A>G
chr16	21132601	A	G	PASS	0/1	intron_variant	MODIFIER	PTPRN2	PTPRN2	transcript	XM_038559843.1	protein_coding	c.136+29037T>C
chr16	23676403	C	T	PASS	0/1	upstream_gene_variant	MODIFIER	LOC119869549	LOC119869549	transcript	XR_005371413.1	pseudogene	n.-129G>A
chr16	23676403	C	T	PASS	0/1	upstream_gene_variant	MODIFIER	THAP1	THAP1	transcript	XM_038559922.1	protein_coding	c.-606C>T
chr16	23676403	C	T	PASS	0/1	upstream_gene_variant	MODIFIER	THAP1	THAP1	transcript	XM_038559920.1	protein_coding	c.-698C>T
chr16	23676403	C	T	PASS	0/1	intron_variant	MODIFIER	THAP1	THAP1	transcript	XM_038559919.1	protein_coding	c.71+214C>T
chr16	23676403	C	T	PASS	0/1	intron_variant	MODIFIER	THAP1	THAP1	transcript	XM_038559923.1	protein_coding	c.71+214C>T
chr16	23676403	C	T	PASS	0/1	intron_variant	MODIFIER	THAP1	THAP1	transcript	XM_038559921.1	protein_coding	c.-340+214C>T
chr16	26403836	T	A	PASS	0/1	intron_variant	MODIFIER	ADAM18	ADAM18	transcript	XM_038559985.1	protein_coding	c.1854+6000T>A
chr16	26403836	T	A	PASS	0/1	intron_variant	MODIFIER	ADAM18	ADAM18	transcript	XM_038559987.1	protein_coding	c.1788+6000T>A
chr16	26403836	T	A	PASS	0/1	intron_variant	MODIFIER	ADAM18	ADAM18	transcript	XM_038559988.1	protein_coding	c.1854+6000T>A
chr16	26403836	T	A	PASS	0/1	intron_variant	MODIFIER	ADAM18	ADAM18	transcript	XM_038559992.1	protein_coding	c.1506+6000T>A
chr16	26403836	T	A	PASS	0/1	intron_variant	MODIFIER	ADAM18	ADAM18	transcript	XM_038559990.1	protein_coding	c.1572+6000T>A
chr16	26403836	T	A	PASS	0/1	intron_variant	MODIFIER	ADAM18	ADAM18	transcript	XM_038559993.1	protein_coding	c.1500+6000T>A
chr16	26403836	T	A	PASS	0/1	intron_variant	MODIFIER	ADAM18	ADAM18	transcript	XM_038559995.1	protein_coding	c.1434+6000T>A
chr16	26403836	T	A	PASS	0/1	intron_variant	MODIFIER	ADAM18	ADAM18	transcript	XM_038559994.1	protein_coding	c.1854+6000T>A
chr16	26403836	T	A	PASS	0/1	intron_variant	MODIFIER	ADAM18	ADAM18	transcript	XM_038559986.1	protein_coding	c.1821+6000T>A
chr16	26403836	T	A	PASS	0/1	intron_variant	MODIFIER	ADAM18	ADAM18	transcript	XR_005371447.1	pseudogene	n.1968+6000T>A
chr16	26403836	T	A	PASS	0/1	intron_variant	MODIFIER	ADAM18	ADAM18	transcript	XM_038559991.1	protein_coding	c.1854+6000T>A
chr16	26403836	T	A	PASS	0/1	intron_variant	MODIFIER	ADAM18	ADAM18	transcript	XR_005371444.1	pseudogene	n.1967+6000T>A
chr16	26403836	T	A	PASS	0/1	intron_variant	MODIFIER	ADAM18	ADAM18	transcript	XR_005371446.1	pseudogene	n.1967+6000T>A
chr16	26403836	T	A	PASS	0/1	intron_variant	MODIFIER	ADAM18	ADAM18	transcript	XR_005371445.1	pseudogene	n.1967+6000T>A
chr16	26403836	T	A	PASS	0/1	intron_variant	MODIFIER	ADAM18	ADAM18	transcript	XM_038559989.1	protein_coding	c.1854+6000T>A
chr16	27070137	TG	T	PASS	0/1	intron_variant	MODIFIER	ADAM32	ADAM32	transcript	XM_038560016.1	protein_coding	c.1043+10119delC
chr16	27070137	TG	T	PASS	0/1	intron_variant	MODIFIER	ADAM32	ADAM32	transcript	XM_038560020.1	protein_coding	c.821+10119delC
chr16	27070137	TG	T	PASS	0/1	intron_variant	MODIFIER	ADAM32	ADAM32	transcript	XM_038560021.1	protein_coding	c.821+10119delC
chr16	27070137	TG	T	PASS	0/1	intron_variant	MODIFIER	ADAM32	ADAM32	transcript	XM_038560017.1	protein_coding	c.1043+10119delC
chr16	27070137	TG	T	PASS	0/1	intron_variant	MODIFIER	ADAM32	ADAM32	transcript	XM_038560018.1	protein_coding	c.1043+10119delC
chr16	27070137	TG	T	PASS	0/1	intron_variant	MODIFIER	ADAM32	ADAM32	transcript	XM_038560019.1	protein_coding	c.1043+10119delC
chr16	27070137	TG	T	PASS	0/1	intron_variant	MODIFIER	ADAM32	ADAM32	transcript	XR_005371453.1	pseudogene	n.1138+10119delC
chr16	29067572	T	C	PASS	0/1	downstream_gene_variant	MODIFIER	KCNU1	KCNU1	transcript	XM_038560118.1	protein_coding	c.*2907A>G
chr16	29067572	T	C	PASS	0/1	downstream_gene_variant	MODIFIER	KCNU1	KCNU1	transcript	XM_038560121.1	protein_coding	c.*2385A>G
chr16	29067572	T	C	PASS	0/1	downstream_gene_variant	MODIFIER	KCNU1	KCNU1	transcript	XM_038560119.1	protein_coding	c.*2907A>G
chr16	29067572	T	C	PASS	0/1	downstream_gene_variant	MODIFIER	KCNU1	KCNU1	transcript	XM_038560120.1	protein_coding	c.*2907A>G
chr16	29067572	T	C	PASS	0/1	downstream_gene_variant	MODIFIER	KCNU1	KCNU1	transcript	XM_038560122.1	protein_coding	c.*3055A>G
chr16	29067572	T	C	PASS	0/1	downstream_gene_variant	MODIFIER	KCNU1	KCNU1	transcript	XR_005371468.1	pseudogene	n.*3231A>G
chr16	29067572	T	C	PASS	0/1	intergenic_region	MODIFIER	LOC100685222-KCNU1	LOC100685222-KCNU1	intergenic_region	LOC100685222-KCNU1		n.29067572T>C
chr16	30143518	TATTTA	T	PASS	0/1	intron_variant	MODIFIER	UNC5D	UNC5D	transcript	XM_038560123.1	protein_coding	c.466+9249_466+9253delTAAAT
chr16	30143518	TATTTA	T	PASS	0/1	intron_variant	MODIFIER	UNC5D	UNC5D	transcript	XM_038560124.1	protein_coding	c.466+9249_466+9253delTAAAT
chr16	30143518	TATTTA	T	PASS	0/1	intron_variant	MODIFIER	UNC5D	UNC5D	transcript	XM_038560126.1	protein_coding	c.466+9249_466+9253delTAAAT
chr16	30143518	TATTTA	T	PASS	0/1	intron_variant	MODIFIER	UNC5D	UNC5D	transcript	XM_038560125.1	protein_coding	c.466+9249_466+9253delTAAAT
chr16	30143518	TATTTA	T	PASS	0/1	intron_variant	MODIFIER	UNC5D	UNC5D	transcript	XM_038560127.1	protein_coding	c.466+9249_466+9253delTAAAT
chr16	30143518	TATTTA	T	PASS	0/1	intron_variant	MODIFIER	UNC5D	UNC5D	transcript	XM_038560128.1	protein_coding	c.466+9249_466+9253delTAAAT
chr16	30143518	TATTTA	T	PASS	0/1	intron_variant	MODIFIER	UNC5D	UNC5D	transcript	XM_038560129.1	protein_coding	c.466+9249_466+9253delTAAAT
chr16	30143518	TATTTA	T	PASS	0/1	intron_variant	MODIFIER	UNC5D	UNC5D	transcript	XM_038560130.1	protein_coding	c.466+9249_466+9253delTAAAT
chr16	30143518	TATTTA	T	PASS	0/1	intron_variant	MODIFIER	UNC5D	UNC5D	transcript	XM_038560132.1	protein_coding	c.466+9249_466+9253delTAAAT
chr16	30143526	T	G	PASS	0/1	intron_variant	MODIFIER	UNC5D	UNC5D	transcript	XM_038560123.1	protein_coding	c.466+9246A>C
chr16	30143526	T	G	PASS	0/1	intron_variant	MODIFIER	UNC5D	UNC5D	transcript	XM_038560124.1	protein_coding	c.466+9246A>C
chr16	30143526	T	G	PASS	0/1	intron_variant	MODIFIER	UNC5D	UNC5D	transcript	XM_038560126.1	protein_coding	c.466+9246A>C
chr16	30143526	T	G	PASS	0/1	intron_variant	MODIFIER	UNC5D	UNC5D	transcript	XM_038560125.1	protein_coding	c.466+9246A>C
chr16	30143526	T	G	PASS	0/1	intron_variant	MODIFIER	UNC5D	UNC5D	transcript	XM_038560127.1	protein_coding	c.466+9246A>C
chr16	30143526	T	G	PASS	0/1	intron_variant	MODIFIER	UNC5D	UNC5D	transcript	XM_038560128.1	protein_coding	c.466+9246A>C
chr16	30143526	T	G	PASS	0/1	intron_variant	MODIFIER	UNC5D	UNC5D	transcript	XM_038560129.1	protein_coding	c.466+9246A>C
chr16	30143526	T	G	PASS	0/1	intron_variant	MODIFIER	UNC5D	UNC5D	transcript	XM_038560130.1	protein_coding	c.466+9246A>C
chr16	30143526	T	G	PASS	0/1	intron_variant	MODIFIER	UNC5D	UNC5D	transcript	XM_038560132.1	protein_coding	c.466+9246A>C
chr16	30143528	T	TA	PASS	0/1	intron_variant	MODIFIER	UNC5D	UNC5D	transcript	XM_038560123.1	protein_coding	c.466+9243_466+9244insT
chr16	30143528	T	TA	PASS	0/1	intron_variant	MODIFIER	UNC5D	UNC5D	transcript	XM_038560124.1	protein_coding	c.466+9243_466+9244insT
chr16	30143528	T	TA	PASS	0/1	intron_variant	MODIFIER	UNC5D	UNC5D	transcript	XM_038560126.1	protein_coding	c.466+9243_466+9244insT
chr16	30143528	T	TA	PASS	0/1	intron_variant	MODIFIER	UNC5D	UNC5D	transcript	XM_038560125.1	protein_coding	c.466+9243_466+9244insT
chr16	30143528	T	TA	PASS	0/1	intron_variant	MODIFIER	UNC5D	UNC5D	transcript	XM_038560127.1	protein_coding	c.466+9243_466+9244insT
chr16	30143528	T	TA	PASS	0/1	intron_variant	MODIFIER	UNC5D	UNC5D	transcript	XM_038560128.1	protein_coding	c.466+9243_466+9244insT
chr16	30143528	T	TA	PASS	0/1	intron_variant	MODIFIER	UNC5D	UNC5D	transcript	XM_038560129.1	protein_coding	c.466+9243_466+9244insT
chr16	30143528	T	TA	PASS	0/1	intron_variant	MODIFIER	UNC5D	UNC5D	transcript	XM_038560130.1	protein_coding	c.466+9243_466+9244insT
chr16	30143528	T	TA	PASS	0/1	intron_variant	MODIFIER	UNC5D	UNC5D	transcript	XM_038560132.1	protein_coding	c.466+9243_466+9244insT
chr16	31845395	G	GCGGGCCCCCCCCCCCCCCCC	PASS	0/1	intergenic_region	MODIFIER	LOC111090294-DUSP26	LOC111090294-DUSP26	intergenic_region	LOC111090294-DUSP26		n.31845395_31845396insCGGGCCCCCCCCCCCCCCCC
chr16	31998253	G	A	PASS	0/1	intron_variant	MODIFIER	FUT10	FUT10	transcript	NM_001012647.1	protein_coding	c.1212+2029G>A
chr16	31998253	G	A	PASS	0/1	intron_variant	MODIFIER	LOC111090297	LOC111090297	transcript	XR_005371488.1	pseudogene	n.417+416C>T
chr16	45693190	A	G	PASS	0/1	intergenic_region	MODIFIER	LOC111090181-LOC111090337	LOC111090181-LOC111090337	intergenic_region	LOC111090181-LOC111090337		n.45693190A>G
chr16	55250609	G	A	PASS	0/1	intergenic_region	MODIFIER	LOC491522_2-LOC102152463	LOC491522_2-LOC102152463	intergenic_region	LOC491522_2-LOC102152463		n.55250609G>A
chr17	948713	CG	C	PASS	0/1	intron_variant	MODIFIER	MYT1L	MYT1L	transcript	XM_038560658.1	protein_coding	c.2841-1067delC
chr17	948713	CG	C	PASS	0/1	intron_variant	MODIFIER	MYT1L	MYT1L	transcript	XM_038560663.1	protein_coding	c.2841-1067delC
chr17	948713	CG	C	PASS	0/1	intron_variant	MODIFIER	MYT1L	MYT1L	transcript	XM_038560662.1	protein_coding	c.2841-1067delC
chr17	948713	CG	C	PASS	0/1	intron_variant	MODIFIER	MYT1L	MYT1L	transcript	XM_038560661.1	protein_coding	c.2841-1067delC
chr17	948713	CG	C	PASS	0/1	intron_variant	MODIFIER	MYT1L	MYT1L	transcript	XM_038560660.1	protein_coding	c.2841-1067delC
chr17	948713	CG	C	PASS	0/1	intron_variant	MODIFIER	MYT1L	MYT1L	transcript	XM_038560670.1	protein_coding	c.2775-1067delC
chr17	948713	CG	C	PASS	0/1	intron_variant	MODIFIER	MYT1L	MYT1L	transcript	XM_038560672.1	protein_coding	c.2769-1067delC
chr17	948713	CG	C	PASS	0/1	intron_variant	MODIFIER	MYT1L	MYT1L	transcript	XM_038560671.1	protein_coding	c.2769-1067delC
chr17	948713	CG	C	PASS	0/1	intron_variant	MODIFIER	MYT1L	MYT1L	transcript	XM_038560666.1	protein_coding	c.2838-1067delC
chr17	948713	CG	C	PASS	0/1	intron_variant	MODIFIER	MYT1L	MYT1L	transcript	XM_038560669.1	protein_coding	c.2778-1067delC
chr17	948713	CG	C	PASS	0/1	intron_variant	MODIFIER	MYT1L	MYT1L	transcript	XM_038560667.1	protein_coding	c.2841-1067delC
chr17	948713	CG	C	PASS	0/1	intron_variant	MODIFIER	MYT1L	MYT1L	transcript	XM_038560659.1	protein_coding	c.2841-1067delC
chr17	948713	CG	C	PASS	0/1	intron_variant	MODIFIER	MYT1L	MYT1L	transcript	XM_038560664.1	protein_coding	c.2841-1067delC
chr17	948713	CG	C	PASS	0/1	intron_variant	MODIFIER	MYT1L	MYT1L	transcript	XM_038560665.1	protein_coding	c.2841-1067delC
chr17	948713	CG	C	PASS	0/1	intron_variant	MODIFIER	MYT1L	MYT1L	transcript	XM_038560668.1	protein_coding	c.2835-1067delC
chr17	948718	CTCCAAGTGGACGGGG	C	PASS	0/1	intron_variant	MODIFIER	MYT1L	MYT1L	transcript	XM_038560658.1	protein_coding	c.2841-1086_2841-1072delCCCCGTCCACTTGGA
chr17	948718	CTCCAAGTGGACGGGG	C	PASS	0/1	intron_variant	MODIFIER	MYT1L	MYT1L	transcript	XM_038560663.1	protein_coding	c.2841-1086_2841-1072delCCCCGTCCACTTGGA
chr17	948718	CTCCAAGTGGACGGGG	C	PASS	0/1	intron_variant	MODIFIER	MYT1L	MYT1L	transcript	XM_038560662.1	protein_coding	c.2841-1086_2841-1072delCCCCGTCCACTTGGA
chr17	948718	CTCCAAGTGGACGGGG	C	PASS	0/1	intron_variant	MODIFIER	MYT1L	MYT1L	transcript	XM_038560661.1	protein_coding	c.2841-1086_2841-1072delCCCCGTCCACTTGGA
chr17	948718	CTCCAAGTGGACGGGG	C	PASS	0/1	intron_variant	MODIFIER	MYT1L	MYT1L	transcript	XM_038560660.1	protein_coding	c.2841-1086_2841-1072delCCCCGTCCACTTGGA
chr17	948718	CTCCAAGTGGACGGGG	C	PASS	0/1	intron_variant	MODIFIER	MYT1L	MYT1L	transcript	XM_038560670.1	protein_coding	c.2775-1086_2775-1072delCCCCGTCCACTTGGA
chr17	948718	CTCCAAGTGGACGGGG	C	PASS	0/1	intron_variant	MODIFIER	MYT1L	MYT1L	transcript	XM_038560672.1	protein_coding	c.2769-1086_2769-1072delCCCCGTCCACTTGGA
chr17	948718	CTCCAAGTGGACGGGG	C	PASS	0/1	intron_variant	MODIFIER	MYT1L	MYT1L	transcript	XM_038560671.1	protein_coding	c.2769-1086_2769-1072delCCCCGTCCACTTGGA
chr17	948718	CTCCAAGTGGACGGGG	C	PASS	0/1	intron_variant	MODIFIER	MYT1L	MYT1L	transcript	XM_038560666.1	protein_coding	c.2838-1086_2838-1072delCCCCGTCCACTTGGA
chr17	948718	CTCCAAGTGGACGGGG	C	PASS	0/1	intron_variant	MODIFIER	MYT1L	MYT1L	transcript	XM_038560669.1	protein_coding	c.2778-1086_2778-1072delCCCCGTCCACTTGGA
chr17	948718	CTCCAAGTGGACGGGG	C	PASS	0/1	intron_variant	MODIFIER	MYT1L	MYT1L	transcript	XM_038560667.1	protein_coding	c.2841-1086_2841-1072delCCCCGTCCACTTGGA
chr17	948718	CTCCAAGTGGACGGGG	C	PASS	0/1	intron_variant	MODIFIER	MYT1L	MYT1L	transcript	XM_038560659.1	protein_coding	c.2841-1086_2841-1072delCCCCGTCCACTTGGA
chr17	948718	CTCCAAGTGGACGGGG	C	PASS	0/1	intron_variant	MODIFIER	MYT1L	MYT1L	transcript	XM_038560664.1	protein_coding	c.2841-1086_2841-1072delCCCCGTCCACTTGGA
chr17	948718	CTCCAAGTGGACGGGG	C	PASS	0/1	intron_variant	MODIFIER	MYT1L	MYT1L	transcript	XM_038560665.1	protein_coding	c.2841-1086_2841-1072delCCCCGTCCACTTGGA
chr17	948718	CTCCAAGTGGACGGGG	C	PASS	0/1	intron_variant	MODIFIER	MYT1L	MYT1L	transcript	XM_038560668.1	protein_coding	c.2835-1086_2835-1072delCCCCGTCCACTTGGA
chr17	948749	GCTCC	G	PASS	0/1	intron_variant	MODIFIER	MYT1L	MYT1L	transcript	XM_038560658.1	protein_coding	c.2841-1106_2841-1103delGGAG
chr17	948749	GCTCC	G	PASS	0/1	intron_variant	MODIFIER	MYT1L	MYT1L	transcript	XM_038560663.1	protein_coding	c.2841-1106_2841-1103delGGAG
chr17	948749	GCTCC	G	PASS	0/1	intron_variant	MODIFIER	MYT1L	MYT1L	transcript	XM_038560662.1	protein_coding	c.2841-1106_2841-1103delGGAG
chr17	948749	GCTCC	G	PASS	0/1	intron_variant	MODIFIER	MYT1L	MYT1L	transcript	XM_038560661.1	protein_coding	c.2841-1106_2841-1103delGGAG
chr17	948749	GCTCC	G	PASS	0/1	intron_variant	MODIFIER	MYT1L	MYT1L	transcript	XM_038560660.1	protein_coding	c.2841-1106_2841-1103delGGAG
chr17	948749	GCTCC	G	PASS	0/1	intron_variant	MODIFIER	MYT1L	MYT1L	transcript	XM_038560670.1	protein_coding	c.2775-1106_2775-1103delGGAG
chr17	948749	GCTCC	G	PASS	0/1	intron_variant	MODIFIER	MYT1L	MYT1L	transcript	XM_038560672.1	protein_coding	c.2769-1106_2769-1103delGGAG
chr17	948749	GCTCC	G	PASS	0/1	intron_variant	MODIFIER	MYT1L	MYT1L	transcript	XM_038560671.1	protein_coding	c.2769-1106_2769-1103delGGAG
chr17	948749	GCTCC	G	PASS	0/1	intron_variant	MODIFIER	MYT1L	MYT1L	transcript	XM_038560666.1	protein_coding	c.2838-1106_2838-1103delGGAG
chr17	948749	GCTCC	G	PASS	0/1	intron_variant	MODIFIER	MYT1L	MYT1L	transcript	XM_038560669.1	protein_coding	c.2778-1106_2778-1103delGGAG
chr17	948749	GCTCC	G	PASS	0/1	intron_variant	MODIFIER	MYT1L	MYT1L	transcript	XM_038560667.1	protein_coding	c.2841-1106_2841-1103delGGAG
chr17	948749	GCTCC	G	PASS	0/1	intron_variant	MODIFIER	MYT1L	MYT1L	transcript	XM_038560659.1	protein_coding	c.2841-1106_2841-1103delGGAG
chr17	948749	GCTCC	G	PASS	0/1	intron_variant	MODIFIER	MYT1L	MYT1L	transcript	XM_038560664.1	protein_coding	c.2841-1106_2841-1103delGGAG
chr17	948749	GCTCC	G	PASS	0/1	intron_variant	MODIFIER	MYT1L	MYT1L	transcript	XM_038560665.1	protein_coding	c.2841-1106_2841-1103delGGAG
chr17	948749	GCTCC	G	PASS	0/1	intron_variant	MODIFIER	MYT1L	MYT1L	transcript	XM_038560668.1	protein_coding	c.2835-1106_2835-1103delGGAG
chr17	948754	AGTGTGGACGGGCC	A	PASS	0/1	intron_variant	MODIFIER	MYT1L	MYT1L	transcript	XM_038560658.1	protein_coding	c.2841-1120_2841-1108delGGCCCGTCCACAC
chr17	948754	AGTGTGGACGGGCC	A	PASS	0/1	intron_variant	MODIFIER	MYT1L	MYT1L	transcript	XM_038560663.1	protein_coding	c.2841-1120_2841-1108delGGCCCGTCCACAC
chr17	948754	AGTGTGGACGGGCC	A	PASS	0/1	intron_variant	MODIFIER	MYT1L	MYT1L	transcript	XM_038560662.1	protein_coding	c.2841-1120_2841-1108delGGCCCGTCCACAC
chr17	948754	AGTGTGGACGGGCC	A	PASS	0/1	intron_variant	MODIFIER	MYT1L	MYT1L	transcript	XM_038560661.1	protein_coding	c.2841-1120_2841-1108delGGCCCGTCCACAC
chr17	948754	AGTGTGGACGGGCC	A	PASS	0/1	intron_variant	MODIFIER	MYT1L	MYT1L	transcript	XM_038560660.1	protein_coding	c.2841-1120_2841-1108delGGCCCGTCCACAC
chr17	948754	AGTGTGGACGGGCC	A	PASS	0/1	intron_variant	MODIFIER	MYT1L	MYT1L	transcript	XM_038560670.1	protein_coding	c.2775-1120_2775-1108delGGCCCGTCCACAC
chr17	948754	AGTGTGGACGGGCC	A	PASS	0/1	intron_variant	MODIFIER	MYT1L	MYT1L	transcript	XM_038560672.1	protein_coding	c.2769-1120_2769-1108delGGCCCGTCCACAC
chr17	948754	AGTGTGGACGGGCC	A	PASS	0/1	intron_variant	MODIFIER	MYT1L	MYT1L	transcript	XM_038560671.1	protein_coding	c.2769-1120_2769-1108delGGCCCGTCCACAC
chr17	948754	AGTGTGGACGGGCC	A	PASS	0/1	intron_variant	MODIFIER	MYT1L	MYT1L	transcript	XM_038560666.1	protein_coding	c.2838-1120_2838-1108delGGCCCGTCCACAC
chr17	948754	AGTGTGGACGGGCC	A	PASS	0/1	intron_variant	MODIFIER	MYT1L	MYT1L	transcript	XM_038560669.1	protein_coding	c.2778-1120_2778-1108delGGCCCGTCCACAC
chr17	948754	AGTGTGGACGGGCC	A	PASS	0/1	intron_variant	MODIFIER	MYT1L	MYT1L	transcript	XM_038560667.1	protein_coding	c.2841-1120_2841-1108delGGCCCGTCCACAC
chr17	948754	AGTGTGGACGGGCC	A	PASS	0/1	intron_variant	MODIFIER	MYT1L	MYT1L	transcript	XM_038560659.1	protein_coding	c.2841-1120_2841-1108delGGCCCGTCCACAC
chr17	948754	AGTGTGGACGGGCC	A	PASS	0/1	intron_variant	MODIFIER	MYT1L	MYT1L	transcript	XM_038560664.1	protein_coding	c.2841-1120_2841-1108delGGCCCGTCCACAC
chr17	948754	AGTGTGGACGGGCC	A	PASS	0/1	intron_variant	MODIFIER	MYT1L	MYT1L	transcript	XM_038560665.1	protein_coding	c.2841-1120_2841-1108delGGCCCGTCCACAC
chr17	948754	AGTGTGGACGGGCC	A	PASS	0/1	intron_variant	MODIFIER	MYT1L	MYT1L	transcript	XM_038560668.1	protein_coding	c.2835-1120_2835-1108delGGCCCGTCCACAC
chr17	1728872	G	A	PASS	0/1	intergenic_region	MODIFIER	LOC111090457-LOC111090458	LOC111090457-LOC111090458	intergenic_region	LOC111090457-LOC111090458		n.1728872G>A
chr17	3859335	CT	C	PASS	0/1	intergenic_region	MODIFIER	LOC102157347-LOC111090468	LOC102157347-LOC111090468	intergenic_region	LOC102157347-LOC111090468		n.3859336delT
chr17	3859337	G	C	PASS	0/1	intergenic_region	MODIFIER	LOC102157347-LOC111090468	LOC102157347-LOC111090468	intergenic_region	LOC102157347-LOC111090468		n.3859337G>C
chr17	3894809	T	A	PASS	0/1	intergenic_region	MODIFIER	LOC102157347-LOC111090468	LOC102157347-LOC111090468	intergenic_region	LOC102157347-LOC111090468		n.3894809T>A
chr17	4123593	A	T	PASS	0/1	upstream_gene_variant	MODIFIER	LOC111090470	LOC111090470	transcript	XR_005371785.1	pseudogene	n.-4856T>A
chr17	4123593	A	T	PASS	0/1	downstream_gene_variant	MODIFIER	LOC111090469	LOC111090469	transcript	XR_005371784.1	pseudogene	n.*2343A>T
chr17	4123593	A	T	PASS	0/1	intergenic_region	MODIFIER	LOC111090469-CMPK2	LOC111090469-CMPK2	intergenic_region	LOC111090469-CMPK2		n.4123593A>T
chr17	4308543	G	A	PASS	0/1	intergenic_region	MODIFIER	LOC111090469-CMPK2	LOC111090469-CMPK2	intergenic_region	LOC111090469-CMPK2		n.4308543G>A
chr17	7559656	G	A	PASS	0/1	intron_variant	MODIFIER	NOL10	NOL10	transcript	XM_038560769.1	protein_coding	c.756+515C>T
chr17	7797065	G	A	PASS	0/1	intergenic_region	MODIFIER	LOC119877143-LOC106559901	LOC119877143-LOC106559901	intergenic_region	LOC119877143-LOC106559901		n.7797065G>A
chr17	8014142	A	G	PASS	0/1	intron_variant	MODIFIER	ROCK2	ROCK2	transcript	XM_038560777.1	protein_coding	c.325-8188T>C
chr17	8014142	A	G	PASS	0/1	intron_variant	MODIFIER	ROCK2	ROCK2	transcript	XM_038560781.1	protein_coding	c.325-8188T>C
chr17	8014142	A	G	PASS	0/1	intron_variant	MODIFIER	ROCK2	ROCK2	transcript	XM_038560784.1	protein_coding	c.325-8188T>C
chr17	8014142	A	G	PASS	0/1	intron_variant	MODIFIER	ROCK2	ROCK2	transcript	XM_038560778.1	protein_coding	c.325-8188T>C
chr17	8014142	A	G	PASS	0/1	intron_variant	MODIFIER	ROCK2	ROCK2	transcript	XM_038560779.1	protein_coding	c.325-8188T>C
chr17	8014142	A	G	PASS	0/1	intron_variant	MODIFIER	ROCK2	ROCK2	transcript	XM_038560780.1	protein_coding	c.325-8188T>C
chr17	8014142	A	G	PASS	0/1	intron_variant	MODIFIER	ROCK2	ROCK2	transcript	XM_038560782.1	protein_coding	c.325-8188T>C
chr17	8014142	A	G	PASS	0/1	intron_variant	MODIFIER	ROCK2	ROCK2	transcript	XM_038560783.1	protein_coding	c.325-8188T>C
chr17	8014142	A	G	PASS	0/1	intron_variant	MODIFIER	ROCK2	ROCK2	transcript	XR_005372093.1	pseudogene	n.327-8188T>C
chr17	8014142	A	G	PASS	0/1	intron_variant	MODIFIER	ROCK2	ROCK2	transcript	XR_005372094.1	pseudogene	n.327-8188T>C
chr17	8014142	A	G	PASS	0/1	intron_variant	MODIFIER	ROCK2	ROCK2	transcript	XR_005372095.1	pseudogene	n.327-8188T>C
chr17	8014142	A	G	PASS	0/1	intron_variant	MODIFIER	ROCK2	ROCK2	transcript	XR_005372096.1	pseudogene	n.327-8188T>C
chr17	8014142	A	G	PASS	0/1	intron_variant	MODIFIER	ROCK2	ROCK2	transcript	XR_005372097.1	pseudogene	n.327-8188T>C
chr17	8014142	A	G	PASS	0/1	intron_variant	MODIFIER	ROCK2	ROCK2	transcript	XR_005372098.1	pseudogene	n.327-8188T>C
chr17	8014142	A	G	PASS	0/1	intron_variant	MODIFIER	ROCK2	ROCK2	transcript	XR_005372099.1	pseudogene	n.327-8188T>C
chr17	8046984	G	A	PASS	0/1	intron_variant	MODIFIER	ROCK2	ROCK2	transcript	XM_038560777.1	protein_coding	c.142-22716C>T
chr17	8046984	G	A	PASS	0/1	intron_variant	MODIFIER	ROCK2	ROCK2	transcript	XM_038560781.1	protein_coding	c.142-22716C>T
chr17	8046984	G	A	PASS	0/1	intron_variant	MODIFIER	ROCK2	ROCK2	transcript	XM_038560784.1	protein_coding	c.142-22716C>T
chr17	8046984	G	A	PASS	0/1	intron_variant	MODIFIER	ROCK2	ROCK2	transcript	XM_038560778.1	protein_coding	c.142-22716C>T
chr17	8046984	G	A	PASS	0/1	intron_variant	MODIFIER	ROCK2	ROCK2	transcript	XM_038560779.1	protein_coding	c.142-22716C>T
chr17	8046984	G	A	PASS	0/1	intron_variant	MODIFIER	ROCK2	ROCK2	transcript	XM_038560780.1	protein_coding	c.142-22716C>T
chr17	8046984	G	A	PASS	0/1	intron_variant	MODIFIER	ROCK2	ROCK2	transcript	XM_038560782.1	protein_coding	c.142-22716C>T
chr17	8046984	G	A	PASS	0/1	intron_variant	MODIFIER	ROCK2	ROCK2	transcript	XM_038560783.1	protein_coding	c.142-22716C>T
chr17	8046984	G	A	PASS	0/1	intron_variant	MODIFIER	ROCK2	ROCK2	transcript	XR_005372093.1	pseudogene	n.144-22716C>T
chr17	8046984	G	A	PASS	0/1	intron_variant	MODIFIER	ROCK2	ROCK2	transcript	XR_005372094.1	pseudogene	n.144-22716C>T
chr17	8046984	G	A	PASS	0/1	intron_variant	MODIFIER	ROCK2	ROCK2	transcript	XR_005372095.1	pseudogene	n.144-22716C>T
chr17	8046984	G	A	PASS	0/1	intron_variant	MODIFIER	ROCK2	ROCK2	transcript	XR_005372096.1	pseudogene	n.144-22716C>T
chr17	8046984	G	A	PASS	0/1	intron_variant	MODIFIER	ROCK2	ROCK2	transcript	XR_005372097.1	pseudogene	n.144-22716C>T
chr17	8046984	G	A	PASS	0/1	intron_variant	MODIFIER	ROCK2	ROCK2	transcript	XR_005372098.1	pseudogene	n.144-22716C>T
chr17	8046984	G	A	PASS	0/1	intron_variant	MODIFIER	ROCK2	ROCK2	transcript	XR_005372099.1	pseudogene	n.144-22716C>T
chr17	8114586	T	TTAGAGC	ReadPosRankSum-2	0/1	intergenic_region	MODIFIER	LOC102155282-LOC111090494	LOC102155282-LOC111090494	intergenic_region	LOC102155282-LOC111090494		n.8114586_8114587insTAGAGC
chr17	8188842	A	G	PASS	0/1	upstream_gene_variant	MODIFIER	LOC119877149	LOC119877149	transcript	XR_005372103.1	pseudogene	n.-874A>G
chr17	8188842	A	G	PASS	0/1	intron_variant	MODIFIER	E2F6	E2F6	transcript	XM_038560787.1	protein_coding	c.108+514T>C
chr17	8188842	A	G	PASS	0/1	intron_variant	MODIFIER	E2F6	E2F6	transcript	XR_005372102.1	pseudogene	n.362+514T>C
chr17	8561982	GGGGGCGGGCTGGATTGTGCATCCCTGGCGGGGGGC	G	PASS	0/1	intergenic_region	MODIFIER	LOC119877144-LOC111090497	LOC119877144-LOC111090497	intergenic_region	LOC119877144-LOC111090497		n.8561983_8562017delGGGGCGGGCTGGATTGTGCATCCCTGGCGGGGGGC
chr17	9140561	G	C	PASS	0/1	intron_variant	MODIFIER	LOC111090498	LOC111090498	transcript	XR_005371804.1	pseudogene	n.300+5050C>G
chr17	9474707	CT	C	PASS	0/1	intergenic_region	MODIFIER	LOC119864079-LOC111090417	LOC119864079-LOC111090417	intergenic_region	LOC119864079-LOC111090417		n.9474708delT
chr17	17860127	CTT	C	PASS	0/1	intergenic_region	MODIFIER	LOC119869824-LOC100685329	LOC119869824-LOC100685329	intergenic_region	LOC119869824-LOC100685329		n.17860128_17860129delTT
chr17	19202840	C	T	PASS	0/1	upstream_gene_variant	MODIFIER	PTRHD1	PTRHD1	transcript	XM_038560946.1	protein_coding	c.-2179G>A
chr17	19202840	C	T	PASS	0/1	intron_variant	MODIFIER	CENPO	CENPO	transcript	XM_038560938.1	protein_coding	c.35-712C>T
chr17	19202840	C	T	PASS	0/1	intron_variant	MODIFIER	CENPO	CENPO	transcript	XM_038560941.1	protein_coding	c.35-712C>T
chr17	19202840	C	T	PASS	0/1	intron_variant	MODIFIER	CENPO	CENPO	transcript	XM_038560939.1	protein_coding	c.35-712C>T
chr17	19202840	C	T	PASS	0/1	intron_variant	MODIFIER	CENPO	CENPO	transcript	XM_038560942.1	protein_coding	c.35-712C>T
chr17	19202840	C	T	PASS	0/1	intron_variant	MODIFIER	CENPO	CENPO	transcript	XM_038560945.1	protein_coding	c.20-712C>T
chr17	19202840	C	T	PASS	0/1	intron_variant	MODIFIER	CENPO	CENPO	transcript	XM_038560943.1	protein_coding	c.20-712C>T
chr17	19202840	C	T	PASS	0/1	intron_variant	MODIFIER	CENPO	CENPO	transcript	XM_038560944.1	protein_coding	c.20-712C>T
chr17	19202840	C	T	PASS	0/1	intron_variant	MODIFIER	CENPO	CENPO	transcript	XM_038560940.1	protein_coding	c.35-712C>T
chr17	22373583	CCA	C	PASS	0/1	intron_variant	MODIFIER	FOSL2	FOSL2	transcript	XM_038561147.1	protein_coding	c.99+473_99+474delCA
chr17	22373583	CCA	C	PASS	0/1	intron_variant	MODIFIER	FOSL2	FOSL2	transcript	XM_038561148.1	protein_coding	c.-278+473_-278+474delCA
chr17	22373583	CCA	C	PASS	0/1	intron_variant	MODIFIER	FOSL2	FOSL2	transcript	XM_038561150.1	protein_coding	c.-183+473_-183+474delCA
chr17	22373583	CCA	C	PASS	0/1	intron_variant	MODIFIER	FOSL2	FOSL2	transcript	XM_038561151.1	protein_coding	c.-129+473_-129+474delCA
chr17	22373583	CCA	C	PASS	0/1	intron_variant	MODIFIER	FOSL2	FOSL2	transcript	XM_038561152.1	protein_coding	c.-289+473_-289+474delCA
chr17	22405286	A	AGAGATTTTATTTTTATTTTTTAAGGTTTTATTTATTTATTAAT	PASS	0/1	intergenic_region	MODIFIER	FOSL2-PLB1	FOSL2-PLB1	intergenic_region	FOSL2-PLB1		n.22405286_22405287insGAGATTTTATTTTTATTTTTTAAGGTTTTATTTATTTATTAAT
chr17	23735765	A	T	PASS	0/1	intergenic_region	MODIFIER	ALK-LOC111090557	ALK-LOC111090557	intergenic_region	ALK-LOC111090557		n.23735765A>T
chr17	27037262	AAAGAAAG	A	PASS	1/1	intergenic_region	MODIFIER	LOC111090566-LOC111090567	LOC111090566-LOC111090567	intergenic_region	LOC111090566-LOC111090567		n.27037263_27037269delAAGAAAG
chr17	31142796	T	TCCAGCAGACTCCCTGCTGAGTGCAGAGCATGACATGGGAC	PASS	0/1	intron_variant	MODIFIER	ARHGEF33	ARHGEF33	transcript	XM_038561335.1	protein_coding	c.1221+638_1221+639insCCAGCAGACTCCCTGCTGAGTGCAGAGCATGACATGGGAC
chr17	31142796	T	TCCAGCAGACTCCCTGCTGAGTGCAGAGCATGACATGGGAC	PASS	0/1	intron_variant	MODIFIER	LOC111090581	LOC111090581	transcript	XR_005372334.1	pseudogene	n.1172-3497_1172-3496insGTCCCATGTCATGCTCTGCACTCAGCAGGGAGTCTGCTGG
chr17	31142796	T	TCCAGCAGACTCCCTGCTGAGTGCAGAGCATGACATGGGAC	PASS	0/1	intron_variant	MODIFIER	ARHGEF33	ARHGEF33	transcript	XM_038561336.1	protein_coding	c.1221+638_1221+639insCCAGCAGACTCCCTGCTGAGTGCAGAGCATGACATGGGAC
chr17	31142796	T	TCCAGCAGACTCCCTGCTGAGTGCAGAGCATGACATGGGAC	PASS	0/1	intron_variant	MODIFIER	ARHGEF33	ARHGEF33	transcript	XM_038561338.1	protein_coding	c.1221+638_1221+639insCCAGCAGACTCCCTGCTGAGTGCAGAGCATGACATGGGAC
chr17	31142796	T	TCCAGCAGACTCCCTGCTGAGTGCAGAGCATGACATGGGAC	PASS	0/1	intron_variant	MODIFIER	ARHGEF33	ARHGEF33	transcript	XM_038561337.1	protein_coding	c.1221+638_1221+639insCCAGCAGACTCCCTGCTGAGTGCAGAGCATGACATGGGAC
chr17	31142796	T	TCCAGCAGACTCCCTGCTGAGTGCAGAGCATGACATGGGAC	PASS	0/1	intron_variant	MODIFIER	LOC111090581	LOC111090581	transcript	XR_005372335.1	pseudogene	n.1171+4753_1171+4754insGTCCCATGTCATGCTCTGCACTCAGCAGGGAGTCTGCTGG
chr17	31142798	T	TGATCTCATGA	PASS	0/1	intron_variant	MODIFIER	ARHGEF33	ARHGEF33	transcript	XM_038561335.1	protein_coding	c.1221+640_1221+641insGATCTCATGA
[truncated: 1,620 more rows]
